# Supplementary material for: Construction and Validation of an Immune-Based Prognostic Model for Pancreatic Adenocarcinoma Based on Public Databases
Source: Front Genet. 2021 Jul 14;12:702102. doi: 10.3389/fgene.2021.702102 (PMC8318842; doi:10.3389/fgene.2021.702102)
Supplement: Supplementary file 1 [file Data_Sheet_1.XLS]

## Sheet: Supplementary Table 1
Supplementary Table 1: Differentially expressed genes (DEGs) in PAAD
gene	Non-tumorMean	TumorMean	logFC	pValue	fdr
CALB2	0.430861	6.00846	3.8017	1.78e-48	7.52e-48
MOGAT2	0.0413502	0.705687	4.09306	1.47e-26	2.55e-26
OR2D2	1.47406	0.00178012	-9.69361	4.75e-32	9.36e-32
AL671277.1	0.709441	5.92198	3.06132	3.16e-37	7.22e-37
NUCB2	42.6402	6.26155	-2.76762	3.33e-49	1.53e-48
B3GAT2	0.646428	0.118127	-2.45215	4.99e-55	1.99e-53
KRT1	1.25081	0.149687	-3.06284	4.51e-42	1.24e-41
IGHV3-43	0.185758	4.95121	4.73629	3.25e-36	7.21e-36
ESM1	0.31081	3.74058	3.58916	1.17e-52	1.17e-51
ENTPD1-AS1	1.04207	0.0850416	-3.61514	3.09e-55	1.46e-53
ADTRP	0.219407	1.99192	3.18248	2.3e-41	6.12e-41
ALG1L9P	0.033674	0.433336	3.68578	1.61e-52	1.5e-51
MYOM2	1.97936	0.433631	-2.19049	2.86e-49	1.32e-48
NPHP3	5.67627	0.915496	-2.63232	7.69e-54	1.49e-52
AC026877.1	0.0262002	0.623622	4.57302	2.98e-53	4.1e-52
SPCS2	36.9428	8.91991	-2.05019	1.68e-51	1.13e-50
AC107075.1	3.80131	0.578518	-2.71606	8.13e-49	3.56e-48
IGHV1-24	0.742112	13.1585	4.14822	5.05e-45	1.62e-44
TMEM52	43.2768	2.33464	-4.21232	1.3e-50	7.35e-50
HLA-DRB1	17.0379	207.884	3.60896	1.97e-52	1.78e-51
EFCAB1	1.34132	0.137512	-3.28602	9.7e-49	4.21e-48
KLK8	0.12199	3.5845	4.87694	2.95e-31	5.69e-31
HSPE1-MOB4	1.1085	0.0533698	-4.37643	1.15e-37	2.66e-37
AC009690.1	0.573747	0.0633028	-3.18007	2.68e-53	3.78e-52
NCAPG	0.208888	1.46714	2.81221	2.88e-48	1.19e-47
IGHV5-78	0.339233	1.45306	2.09875	3.96e-28	7.1e-28
CLPSL2	1.88943	0.161454	-3.54875	2.82e-46	9.87e-46
KLK10	0.468843	17.5601	5.22706	1.85e-46	6.56e-46
PTPRH	2.16305	10.4173	2.26785	3.38e-47	1.27e-46
OR14A16	0.629297	0.000241795	-11.3457	1.46e-51	9.9e-51
AC112907.2	0.0328351	0.463993	3.82079	8.06e-44	2.42e-43
SMIM32	0.250628	3.97287	3.98656	1.17e-31	2.28e-31
SLC2A1	2.8098	35.8326	3.67273	2.93e-54	7.12e-53
MASP2	1.10727	0.218995	-2.33805	1.91e-50	1.05e-49
FOXD2-AS1	0.329208	1.61143	2.29127	4.47e-52	3.53e-51
ADIRF-AS1	4.22715	0.688536	-2.61808	9.97e-50	4.92e-49
PHYKPL	15.1796	3.50578	-2.11433	3.62e-53	4.7e-52
NME1-NME2	4.48076	0.598239	-2.90495	6.38e-52	4.82e-51
PHLDA2	2.85068	24.7357	3.11722	1.57e-48	6.65e-48
EVPL	1.20773	7.67272	2.66744	1.07e-42	3.01e-42
AL162724.2	0.175417	0.741516	2.07969	1.58e-33	3.24e-33
LINC02747	0.0200477	1.16123	5.85607	1.22e-43	3.61e-43
LINC01730	0.0865246	0.379856	2.13427	1.26e-21	1.98e-21
MTND4P24	0.041818	0.742738	4.15066	4.3e-24	7.07e-24
AL158166.1	0.0168128	0.729527	5.43933	1.07e-51	7.52e-51
CYP2E1	4.35011	0.377486	-3.52656	7.96e-51	4.66e-50
USP3-AS1	1.58677	0.327867	-2.27491	1.38e-52	1.34e-51
IGLC7	0.34071	5.39006	3.98369	5.43e-34	1.13e-33
STARD5	1.8994	0.419252	-2.17965	6.09e-53	6.99e-52
SERPINB3	0.152379	2.85242	4.22645	1.43e-17	2.07e-17
CD1C	0.399816	3.12599	2.96691	1.11e-45	3.73e-45
IGHGP	0.286686	15.0683	5.7159	2.69e-52	2.3e-51
NOX1	0.0332326	1.10418	5.05423	1.15e-56	2.16e-54
FGFBP1	0.209403	5.81565	4.79559	1.18e-42	3.33e-42
BRD9P2	0.935605	0.201625	-2.21423	1.19e-12	1.58e-12
LINC02481	0.116892	0.504663	2.11014	8.39e-46	2.85e-45
AC108471.3	0.821437	0.167748	-2.29186	1.7e-49	8.1e-49
AC020656.2	1.60433	0.341462	-2.23218	1.73e-43	5.1e-43
VNN2	0.928297	4.34866	2.22791	4.07e-36	9e-36
RCN3	4.63117	19.9069	2.10382	1.73e-48	7.3e-48
AC098851.1	0.0912916	0.45839	2.32802	1.9e-35	4.12e-35
IGLC3	8.80525	87.8196	3.31811	2.02e-34	4.25e-34
AL022316.1	0.149995	0.907688	2.59729	9.08e-41	2.36e-40
UQCRB	58.1123	10.5479	-2.46189	1.6e-52	1.5e-51
ONECUT1	4.55531	0.720117	-2.66125	1.3e-51	8.98e-51
NPIPB14P	6.56149	0.395526	-4.05218	5.68e-52	4.36e-51
LAMA1	1.96323	0.293882	-2.73992	1.51e-47	5.83e-47
ULK4P1	0.46065	0.00202246	-7.83141	3.6e-47	1.35e-46
CDRT15P1	0.096135	0.478652	2.31584	2.35e-37	5.39e-37
RMI2	0.677213	2.76407	2.02911	6.87e-47	2.51e-46
SOSTDC1	0.103037	1.14166	3.46989	2.58e-20	3.94e-20
CRYBB1	0.120918	0.579685	2.26124	7.98e-42	2.17e-41
CAPN3	3.70442	0.306347	-3.59601	1.85e-54	4.98e-53
AC091390.4	0.0366912	0.647545	4.14147	1.77e-52	1.62e-51
AC245033.3	6.21062	0.789065	-2.97652	6.28e-48	2.52e-47
OGN	1.21546	4.89864	2.01088	4.55e-17	6.53e-17
BTBD16	0.151042	0.941557	2.6401	5.89e-34	1.22e-33
MYH7	1.40923	0.192829	-2.86952	6.44e-48	2.58e-47
TPO	0.815174	0.141243	-2.52893	3.82e-45	1.24e-44
AC087276.2	0.0997552	0.650662	2.70544	6.68e-35	1.43e-34
ANKRD1	0.5152	2.36602	2.19925	9.86e-15	1.36e-14
SIM2	0.196283	1.20439	2.61729	1.01e-40	2.61e-40
GPR35	0.790255	4.88527	2.62805	1.26e-42	3.54e-42
AC005832.4	1.39344	0.00872953	-7.31853	2.21e-46	7.81e-46
XKR6	1.58222	0.329084	-2.26542	3.33e-51	2.09e-50
LYZ	15.6358	376.159	4.58841	4.36e-48	1.77e-47
AC010522.1	1.12122	0.141195	-2.98931	1.92e-52	1.74e-51
LINC02244	0.0530084	0.365864	2.78702	1.85e-25	3.14e-25
LINC02195	0.0201658	0.481971	4.57896	7.77e-35	1.66e-34
LINC01145	3.54204	0.548738	-2.69039	1.76e-53	2.77e-52
PTGS2	0.293855	5.06376	4.10703	1.18e-50	6.71e-50
C11orf53	0.217657	2.12831	3.28959	1.55e-40	3.99e-40
RPL7P1	7.88951	1.52117	-2.37475	2.72e-53	3.82e-52
MBL1P	3.59584	0.332216	-3.43613	2.42e-53	3.51e-52
CTSLP2	1.67548	0.262548	-2.67392	2.45e-49	1.14e-48
AP002498.1	0.020146	1.59836	6.30995	7.49e-41	1.95e-40
NBPF9	4.37962	0.806098	-2.44178	3.33e-53	4.43e-52
SLPI	9.31898	193.752	4.3779	3.45e-52	2.84e-51
VTRNA2-1	1.83055	0.130921	-3.80551	3.42e-10	4.34e-10
AC087286.2	0.109958	0.455197	2.04954	2.15e-22	3.42e-22
TOR4A	1.53633	9.62885	2.64788	1.5e-52	1.43e-51
HAUS7	4.33607	0.664726	-2.70556	1.31e-52	1.29e-51
PDCD4	95.5871	14.0206	-2.76926	1.25e-53	2.13e-52
FP236383.5	144.596	0.0212629	-12.7314	6.25e-61	4.13e-58
CASC19	0.0141974	1.07889	6.24778	2.05e-38	4.88e-38
AC084018.2	1.5594	0.248843	-2.64768	5.48e-54	1.14e-52
AL591846.2	9.85023	0.843238	-3.54615	3.36e-10	4.26e-10
HS3ST3A1	0.112253	0.860212	2.93793	1.37e-42	3.86e-42
PHACTR3	0.264914	2.16268	3.02922	2.85e-31	5.49e-31
NPIPB3	14.0423	0.27554	-5.67137	3.11e-53	4.23e-52
F2RL2	0.466388	4.46166	3.25798	3.83e-47	1.43e-46
AC006557.6	1.1625	0.169455	-2.77826	2.99e-50	1.59e-49
TBC1D3B	1.54425	0.0319042	-5.59702	7.6e-55	2.64e-53
RPS4XP22	0.0827877	1.34006	4.01674	7.81e-36	1.71e-35
RPS10-NUDT3	2.13044	0.0476165	-5.48355	5.19e-48	2.1e-47
AC016722.2	1.22273	0.204087	-2.58285	2.03e-52	1.81e-51
CPHL1P	0.047395	0.561258	3.56586	2.75e-14	3.75e-14
IGHV3-21	0.774709	17.3665	4.48651	2.13e-43	6.23e-43
TRAV8-3	0.0472309	0.583383	3.62664	1.69e-35	3.67e-35
RPSAP15	0.729861	0.180868	-2.01269	1.91e-43	5.62e-43
DPYSL3	2.23695	20.9266	3.22573	1.88e-53	2.91e-52
CXCL8	2.78705	12.6282	2.17984	8.1e-32	1.59e-31
MICOS10	19.6206	3.92617	-2.32117	2.2e-52	1.94e-51
AC011511.1	0.649445	0.1364	-2.25137	4.88e-50	2.51e-49
SPDEF	0.307047	9.99105	5.02411	4.98e-49	2.23e-48
SORBS2	19.8086	3.76354	-2.39596	4.73e-53	5.8e-52
RARRES1	3.66502	16.5362	2.17373	2.53e-36	5.63e-36
PRDM16-DT	8.65421	1.8106	-2.25693	2.73e-51	1.75e-50
AC004057.1	98.7159	0.110987	-9.79674	8.11e-55	2.76e-53
RIPPLY3	0.0359037	0.493888	3.78198	7.44e-48	2.96e-47
MIR421	0.0868843	0.380803	2.13188	1.77e-11	2.3e-11
PGM5P4-AS1	0.709409	0.0537481	-3.72233	8.33e-49	3.64e-48
DPY19L1P2	0.0869085	0.471495	2.43967	1.63e-47	6.29e-47
LINC01615	0.0467209	0.980923	4.392	8.74e-52	6.32e-51
CENPE	0.126667	0.888531	2.81038	1.6e-49	7.63e-49
AC015819.2	0.0213074	0.428749	4.33071	1.76e-30	3.34e-30
KRT6A	1.27719	20.2747	3.98864	7.06e-17	1.01e-16
AC092384.2	0.789006	0.087103	-3.17924	1.32e-50	7.45e-50
XDH	0.225958	3.32318	3.87844	1.25e-48	5.38e-48
GPR68	0.424451	3.54748	3.06312	3.75e-52	3.04e-51
TMEM232	0.553768	0.136451	-2.0209	4.88e-44	1.48e-43
AC015813.2	1.99726	0.0295946	-6.07654	3.5e-54	8.16e-53
AC244517.11	0.401685	0.00551063	-6.1877	8.55e-37	1.93e-36
METTL22	5.8594	1.30133	-2.17077	5.94e-53	6.89e-52
AC099548.2	1.31668	0.166214	-2.98579	9.66e-52	6.9e-51
CDH11	1.2718	7.57929	2.57519	1.62e-44	5.05e-44
STRA6	0.328099	3.54048	3.43174	3.36e-49	1.54e-48
ELOCP21	0.341971	0.0614077	-2.47738	5.76e-25	9.66e-25
ECE2	9.5606	1.47393	-2.69743	9.78e-49	4.24e-48
CMTM3	2.85342	16.0387	2.49079	5.15e-51	3.11e-50
NKX3-2	0.170247	1.13403	2.73576	1.21e-41	3.26e-41
AC022034.1	0.14283	0.994182	2.79921	8.02e-45	2.54e-44
NEK2	0.148051	2.33593	3.97983	4.36e-52	3.45e-51
NOMO3	15.4508	0.463863	-5.05784	1.41e-51	9.63e-51
CTHRC1	2.52557	40.5893	4.00642	4.22e-52	3.36e-51
FOXD1	0.051659	0.951269	4.20276	1.55e-41	4.17e-41
AP005233.2	0.145886	8.54428	5.87204	3.69e-44	1.13e-43
ALDH3A1	0.317995	3.21451	3.33752	1.02e-32	2.04e-32
AC079779.2	0.919126	0.183474	-2.32469	4.14e-45	1.34e-44
AC004596.1	0.0341291	0.45786	3.74583	1.23e-49	5.99e-49
POLR1D	51.7758	8.83201	-2.55146	9.72e-53	1.01e-51
HDGFP1	0.0171283	1.13256	6.04707	1.35e-15	1.88e-15
RAC2	3.04198	15.8296	2.37954	3.8e-51	2.36e-50
PBK	0.215551	1.981	3.20013	8.09e-53	8.73e-52
DACT1	1.01639	4.50529	2.14817	4.15e-47	1.55e-46
IGKV1-12	0.0951885	1.85126	4.28158	3.39e-24	5.59e-24
NUTM2A-AS1	5.32198	1.30936	-2.0231	1.84e-51	1.22e-50
IFNWP19	0.0428819	1.42437	5.05381	2.29e-34	4.82e-34
AC026362.1	1.83595	0.08978	-4.35399	2.05e-55	1.13e-53
PXDN	1.69603	7.22928	2.09169	2.62e-48	1.09e-47
ZNF23	2.80619	0.187216	-3.90583	1.19e-53	2.06e-52
FOXL1	0.153046	5.72954	5.22638	5.43e-55	2.1e-53
ECM1	2.0011	19.4754	3.28278	2.14e-51	1.4e-50
OARD1	20.0899	3.27812	-2.61553	1.22e-55	8.55e-54
LY86	1.19658	5.48705	2.19712	1.09e-48	4.68e-48
SPNS1	6.12142	0.715279	-3.09729	2.42e-53	3.51e-52
HLA-DRB6	1.46542	16.5639	3.49865	2.65e-51	1.69e-50
MMP11	2.54745	66.0657	4.69677	2.69e-52	2.3e-51
FALEC	0.0866588	0.390444	2.1717	2.18e-36	4.85e-36
CREB3L3	0.28696	1.24909	2.12196	3.89e-08	4.73e-08
BMP7	0.356187	1.56189	2.13259	7.55e-32	1.48e-31
GPC5-AS1	0.0730302	2.76284	5.24152	1.44e-10	1.83e-10
MTATP8P2	0.0560782	0.753867	3.7488	9e-36	1.97e-35
SRXN1	4.17277	0.506988	-3.04098	3.44e-51	2.16e-50
RBM4	22.9936	2.22605	-3.36867	1.67e-53	2.66e-52
AL355574.1	0.101068	1.58151	3.9679	2.16e-55	1.17e-53
EPB41L4B	29.2112	3.79503	-2.94434	1.01e-49	4.96e-49
IGLV2-14	3.75361	64.7729	4.10904	4.78e-40	1.2e-39
SP6	0.226526	1.4908	2.71834	6.73e-53	7.59e-52
FAM184A	1.57474	0.315307	-2.32028	6.54e-51	3.88e-50
RASSF2	1.20315	5.34583	2.15159	3.3e-49	1.52e-48
FPR3	0.891706	5.58681	2.64738	2.46e-47	9.35e-47
CA4	7.54793	1.33732	-2.49674	1.54e-47	5.97e-47
FAM166B	7.12126	0.472068	-3.91507	5.27e-07	6.26e-07
KLK7	0.192987	15.459	6.32381	3.29e-42	9.09e-42
ADAM8	2.42233	11.0447	2.18888	5.98e-43	1.71e-42
FAM95B1	4.27934	0.00583216	-9.51914	2.14e-55	1.17e-53
CLIP3	1.51835	6.19681	2.02902	1.08e-51	7.64e-51
KCNA5	0.409697	1.68583	2.04083	6.83e-06	7.91e-06
LINC01001	6.93618	0.174587	-5.31212	5.87e-54	1.2e-52
AC005255.1	0.29751	1.56642	2.39646	9.35e-45	2.95e-44
HTR1D	0.0528095	1.90479	5.17269	1.19e-54	3.63e-53
CLMP	0.937778	4.01975	2.09979	9.35e-37	2.11e-36
TREM1	0.480726	2.05784	2.09784	1.32e-33	2.7e-33
LGALS8	23.4318	4.59268	-2.35106	1.49e-56	2.68e-54
ELFN1-AS1	0.0128611	0.917812	6.15712	1.33e-38	3.19e-38
IGFN1	6.82689	0.24513	-4.79961	7.43e-54	1.45e-52
AC087203.3	0.453102	0.0617543	-2.87522	1.12e-47	4.4e-47
GOLGA8Q	0.707155	0.00984317	-6.16676	2e-55	1.13e-53
AC104794.5	4.18467	0.370931	-3.49589	9.13e-52	6.58e-51
ADAMTS12	0.413612	4.17367	3.33497	5.72e-48	2.3e-47
PROC	0.358116	1.90581	2.41191	1.04e-44	3.28e-44
NDUFA9	13.0639	2.92842	-2.15739	6.6e-52	4.96e-51
BPTFP1	2.45228	0.00500238	-8.93729	1.59e-59	7.57e-57
ATRIP	1.65131	0.0207064	-6.31739	1.13e-54	3.5e-53
S100A6	43.0051	1514.12	5.13783	1.98e-56	3.09e-54
PVRIG	1.4976	0.158219	-3.24265	1.21e-53	2.08e-52
TMPRSS4	0.319102	15.4975	5.60187	4.07e-49	1.84e-48
AC068580.1	0.377677	1.84326	2.28704	2.84e-35	6.12e-35
S100A3	0.440421	2.50517	2.50795	6.55e-48	2.62e-47
IZUMO1	2.84061	0.0777178	-5.19181	4.9e-55	1.97e-53
SDR39U1	17.9754	2.13378	-3.07454	7.96e-53	8.62e-52
NPR3	0.362448	2.46075	2.76325	9.43e-46	3.19e-45
DLGAP5	0.118995	2.1866	4.19972	1.9e-52	1.72e-51
FGF20	0.109188	0.604278	2.4684	2.22e-22	3.53e-22
AC005586.1	0.0880768	0.813027	3.20647	5.73e-51	3.44e-50
HECW2-AS1	0.086998	0.726248	3.06141	3.3e-48	1.35e-47
OR1J1	0.94191	0.0151152	-5.96151	4.19e-05	4.77e-05
PLAAT2	0.0701979	4.73344	6.07532	2.34e-50	1.27e-49
IGKV3-20	4.62655	100.588	4.44237	4.59e-44	1.4e-43
HOXA1	0.0818213	0.585648	2.83949	2.04e-47	7.78e-47
TEPSIN	10.3857	2.44638	-2.08588	2.26e-53	3.34e-52
EGFL8	4.11412	0.661955	-2.63578	1.45e-52	1.39e-51
DDT	47.7705	7.31275	-2.70763	2.17e-52	1.91e-51
AC011462.1	6.01711	0.00806401	-9.54336	3.2e-55	1.49e-53
TMC3-AS1	1.3432	0.210963	-2.67061	3.95e-50	2.05e-49
SPCS1	43.2411	10.5774	-2.03142	2.24e-51	1.46e-50
PCDHA4	1.27135	0.125522	-3.34035	6.2e-41	1.62e-40
AC087857.1	0.0207683	0.623139	4.9071	1.44e-09	1.8e-09
CBWD3	6.5626	0.047526	-7.10941	6.02e-55	2.27e-53
DNLZ	6.45848	0.0637507	-6.66261	1.79e-55	1.05e-53
MYOC	0.668822	0.136472	-2.29302	1.06e-34	2.26e-34
ITIH2	0.158776	1.72222	3.43921	1.36e-42	3.83e-42
FCGBP	1.74805	14.9016	3.09165	4.69e-23	7.56e-23
LRCH2	0.194957	0.847295	2.1197	2.28e-47	8.67e-47
PRRX2	0.506094	5.14583	3.34593	7.45e-51	4.39e-50
SLC25A48	1.38688	0.077705	-4.15769	5.23e-53	6.26e-52
RPL23AP47	0.798549	0.0137433	-5.86058	3.33e-23	5.37e-23
TTK	0.18848	1.0875	2.52854	4.43e-46	1.53e-45
AC253536.5	0.142516	1.13422	2.99251	2.12e-36	4.73e-36
IGLV3-1	1.03499	22.4332	4.43795	6.73e-42	1.83e-41
MEG8	1.27034	0.0675454	-4.23321	3.88e-50	2.03e-49
ARL17B	1.11871	0.137989	-3.01921	2.15e-53	3.22e-52
IGLV3-21	0.860725	47.7639	5.79422	8.62e-50	4.28e-49
IPO4	9.11078	1.05536	-3.10983	1.34e-51	9.24e-51
IGHV2-5	0.56083	4.61034	3.03924	5.25e-26	8.99e-26
VASP	7.50362	35.9175	2.25903	1.53e-52	1.44e-51
BSCL2	13.8171	2.00847	-2.78228	3.28e-52	2.72e-51
MAP3K20-AS1	0.0326446	1.09927	5.07356	2.3e-40	5.87e-40
KRTAP19-6	1.95007	0.000316667	-12.5883	1.03e-55	7.76e-54
MYEOV	1.3029	9.49199	2.86498	2.86e-34	6e-34
IFNK	0.977283	0.00403355	-7.92058	4.07e-13	5.46e-13
PCBP1-AS1	7.01611	0.659547	-3.41112	5.32e-53	6.35e-52
PROCR	3.26895	13.4605	2.04183	6.17e-52	4.68e-51
GOLGA6L10	1.36265	0.114789	-3.56936	1.06e-53	1.89e-52
AC010913.1	0.60897	0.0794174	-2.93884	5.84e-43	1.67e-42
HLA-H	3.46324	22.9645	2.72921	1.88e-53	2.91e-52
AP002807.1	6.62932	1.315	-2.3338	3.42e-52	2.82e-51
NTF4	0.0457239	0.571117	3.64277	2.99e-30	5.63e-30
SNX15	3.85449	0.242664	-3.98951	2.86e-53	3.98e-52
DPEP1	53.8907	9.77616	-2.4627	1.01e-46	3.64e-46
AC061975.6	0.424897	0.0224203	-4.24423	2.1e-52	1.87e-51
IGHV2-70D	0.0730205	2.45127	5.06909	6.58e-24	1.08e-23
CD248	4.50501	22.2424	2.30371	1.57e-46	5.59e-46
FIBIN	1.58982	7.10745	2.16047	2.78e-39	6.82e-39
WNT7A	0.0792433	2.80663	5.14641	1.98e-42	5.53e-42
AC090425.2	0.117656	0.978705	3.0563	9.62e-49	4.18e-48
CSMD3	0.466119	0.00658476	-6.14543	1.69e-50	9.36e-50
RPL23AP42	101.46	3.02359	-5.0685	1.52e-53	2.48e-52
AC026356.1	0.168761	1.17063	2.79423	8.76e-55	2.93e-53
CD1A	0.0592138	1.23034	4.37698	1.91e-46	6.76e-46
RBPJL	100.03	4.28959	-4.54344	9.84e-53	1.02e-51
BX640514.2	0.0587224	0.957399	4.02714	5.55e-46	1.91e-45
WASH9P	7.45658	1.33648	-2.48008	6.09e-53	6.99e-52
BICDL2	34.9988	6.65531	-2.39473	6.75e-50	3.41e-49
AGAP4	4.83089	0.565387	-3.09498	9.25e-53	9.76e-52
CRNN	1.02405	0.00347819	-8.20174	2.68e-55	1.33e-53
NEFL	0.0910535	0.709164	2.96133	1.82e-29	3.37e-29
AC022509.2	0.194145	0.92444	2.25145	5.85e-45	1.87e-44
TARDBPP2	0.436665	0.0534915	-3.02915	3.02e-49	1.39e-48
FAM156A	6.19483	0.0222593	-8.12051	6.49e-54	1.3e-52
CYBRD1	4.35492	21.0012	2.26975	5.78e-47	2.13e-46
LINC01711	0.0717189	1.47635	4.36354	5.38e-50	2.75e-49
GAS1RR	0.53622	0.127799	-2.06895	1.32e-45	4.39e-45
LAMP5	0.676357	10.1558	3.90837	2.03e-52	1.81e-51
AC240565.3	0.613579	0.00764152	-6.32725	1.85e-52	1.68e-51
PITX1	0.255001	5.90166	4.53255	3.44e-48	1.41e-47
H19	54.9601	9.6486	-2.50999	3.92e-43	1.14e-42
AC008514.1	0.0432884	1.13931	4.71804	1.29e-47	5.01e-47
OXTR	0.141916	1.1653	3.03759	3.99e-51	2.46e-50
ISY1-RAB43	2.45586	0.00420148	-9.19111	1.7e-54	4.71e-53
IGKV2D-29	0.427745	5.34313	3.64286	6.41e-30	1.2e-29
TP63	0.0930996	0.689169	2.88801	2.86e-28	5.14e-28
AP001453.2	1.1173	0.109758	-3.34762	9.89e-53	1.02e-51
PLAC8	0.904538	8.15512	3.17245	1.88e-49	8.88e-49
AC096633.1	0.587094	0.0541199	-3.43936	4.82e-50	2.48e-49
CDR2L	1.67616	10.6989	2.67423	7.07e-54	1.39e-52
AC004921.1	0.0730796	0.45608	2.64175	2.09e-44	6.46e-44
SKP1	49.3882	10.2865	-2.26342	3.42e-52	2.82e-51
CXCL9	0.523559	8.44605	4.01185	2.8e-50	1.5e-49
ARL14	2.56087	16.8079	2.71443	1.43e-34	3.02e-34
IGLC2	14.6968	136.656	3.21697	3.02e-33	6.15e-33
MSANTD1	0.513854	0.0726196	-2.82293	2.44e-51	1.58e-50
AKR1B10	0.611803	14.9635	4.61224	1.49e-41	3.99e-41
BCL2L2-PABPN1	1.75143	0.243495	-2.84657	4.4e-48	1.79e-47
AC092296.2	0.749305	0.0898198	-3.06045	1.32e-48	5.63e-48
TSPAN8	9.06663	83.0576	3.19547	1.21e-43	3.6e-43
AC074143.1	5.29557	0.000247505	-14.385	3.46e-61	2.73e-58
FTH1P22	0.104161	0.467222	2.1653	1.49e-25	2.54e-25
AGAP10P	0.922694	0.0634253	-3.86272	1.3e-55	8.9e-54
BEGAIN	7.26554	0.536214	-3.76019	1.21e-53	2.08e-52
MLC1	0.0789397	0.330376	2.06529	2.96e-06	3.45e-06
AL162151.2	77.608	2.40998	-5.00911	1.11e-39	2.75e-39
IGKV2-29	0.159686	2.14851	3.75003	6.08e-14	8.24e-14
SULT1A4	1.68769	0.0025968	-9.3441	2.54e-57	6.67e-55
TNS4	0.165613	13.0738	6.30272	3.56e-46	1.24e-45
AL158163.2	2.30367	0.306328	-2.91078	1.37e-52	1.33e-51
LINC02041	0.0410337	3.45488	6.39569	7.64e-44	2.29e-43
EIF4A1	68.2989	1.38682	-5.62201	6.82e-54	1.36e-52
PI3	0.759679	34.6839	5.51273	4.42e-47	1.64e-46
CAPSL	0.0464775	0.646638	3.79835	7.83e-10	9.85e-10
CAMP	0.089529	0.389425	2.12092	1.92e-24	3.18e-24
OR2I1P	2.3453	10.2631	2.12962	1.31e-35	2.84e-35
TRIM34	1.27329	0.239981	-2.40757	2.72e-53	3.82e-52
MSX2	0.269425	2.52122	3.22616	4.52e-47	1.68e-46
AC007009.1	5.12729	0.000517983	-13.273	4.19e-62	7.57e-59
SOX2	0.106565	0.65707	2.62431	1.33e-22	2.13e-22
AC083798.2	4.28751	0.404545	-3.40577	4.36e-52	3.45e-51
POLR2J3	15.7552	0.311216	-5.66177	2.36e-52	2.05e-51
LINC02381	1.62363	8.13749	2.32536	1.96e-47	7.49e-47
DEFA3	0.633298	0.0448331	-3.82025	6.48e-23	1.04e-22
HS3ST2	0.219166	1.57194	2.84245	3.66e-41	9.66e-41
AC093525.4	0.794113	0.0806853	-3.29897	5.98e-51	3.58e-50
HERC2P3	6.45565	0.252278	-4.67747	2.56e-54	6.43e-53
IFITM3P2	0.199128	1.40746	2.82133	6.8e-18	9.91e-18
ERC2	0.722057	0.100368	-2.84682	1.34e-52	1.31e-51
LINC00319	0.603985	0.00332044	-7.50699	6.31e-48	2.53e-47
FAM83D	0.211671	4.11202	4.27995	1.44e-53	2.37e-52
TNFRSF11B	0.717056	5.85521	3.02956	2.42e-44	7.45e-44
AC010329.1	1.75817	0.0770034	-4.51301	2.09e-51	1.37e-50
TSSK5P	0.0536073	0.533887	3.31603	3e-48	1.23e-47
HPN-AS1	1.90481	0.24618	-2.95186	8.34e-50	4.15e-49
DNAH9	0.524987	0.104848	-2.32399	1.61e-47	6.2e-47
NTSR1	0.258029	2.08902	3.01722	5.85e-09	7.23e-09
AFG3L1P	6.25286	1.22722	-2.34912	7.5e-53	8.26e-52
ROCR	3.97363	0.745194	-2.41477	3.51e-43	1.02e-42
AP001628.1	0.0463752	0.470297	3.34215	1.14e-38	2.74e-38
TOGARAM2	0.728215	0.137978	-2.39993	8.66e-45	2.74e-44
DBNDD2	8.96819	1.85215	-2.27561	9.82e-52	6.99e-51
AL035252.5	1.54792	0.186608	-3.05224	1.1e-05	1.27e-05
HPN	51.0203	4.69475	-3.44195	1.17e-51	8.16e-51
TOP2A	0.453313	5.48217	3.59617	1.5e-52	1.43e-51
ANXA1	8.67574	42.6547	2.29765	5.43e-44	1.64e-43
UCN2	0.0418216	0.682799	4.02914	3.47e-42	9.57e-42
SAA4	0.119425	0.552006	2.20859	2.82e-17	4.06e-17
AL356056.1	0.464114	0.00234806	-7.62687	2.16e-55	1.17e-53
IGHV3-11	0.781325	17.2376	4.4635	3.01e-43	8.76e-43
TFAP2A-AS1	0.0635941	0.39429	2.63229	4.29e-35	9.2e-35
SPRR2E	0.466671	0.0881339	-2.40464	1.34e-43	3.97e-43
FGL1	66.5305	4.33389	-3.94028	6.87e-48	2.74e-47
LINC01215	0.101632	0.510531	2.32864	2.01e-29	3.72e-29
SKA1	0.20276	0.892981	2.13886	9.33e-47	3.38e-46
RMRP	1.01424	0.0129922	-6.28661	9.67e-57	2.01e-54
PAEP	0.00973612	2.44607	7.9729	3.34e-46	1.17e-45
SLC25A27	9.62133	1.67929	-2.51839	2.92e-51	1.86e-50
FXYD4	0.0341343	0.369193	3.43508	2.74e-16	3.88e-16
NCAPH	0.223129	1.8456	3.04814	1.3e-51	8.98e-51
ARHGAP42	0.422529	1.98477	2.23185	4.82e-49	2.17e-48
AC233968.1	1.8548	0.0183226	-6.6615	3.62e-42	9.97e-42
SLC52A3	0.646833	3.61353	2.48194	4.23e-48	1.72e-47
LINC01783	0.713101	0.0715795	-3.31649	1.09e-49	5.36e-49
CST6	0.431821	13.2928	4.94407	1.16e-45	3.9e-45
CHST6	0.0398353	0.693367	4.1215	3.05e-46	1.07e-45
ODAM	0.314909	3.06726	3.28394	5.4e-36	1.19e-35
PLA2G4C	5.58701	1.37793	-2.01958	2.99e-39	7.32e-39
GOLGA8K	0.589068	0.0156775	-5.23167	1.09e-55	8.01e-54
CRTAM	0.115985	0.49392	2.09034	8.32e-35	1.77e-34
POLI	7.07513	1.45981	-2.27698	4.22e-54	9.39e-53
MIR181A2HG	0.191064	0.818842	2.09953	2.38e-40	6.08e-40
MIR200A	0.336493	2.25121	2.74205	1.01e-36	2.26e-36
IGHV3-20	0.0612788	2.57168	5.39118	1.06e-36	2.38e-36
DEPDC1	0.0753805	0.724669	3.26506	2.58e-48	1.07e-47
CELP	79.9861	1.04622	-6.2565	3.78e-54	8.65e-53
DSG3	0.0991502	2.2447	4.50076	4.36e-26	7.48e-26
AC123912.3	0.654666	0.0258465	-4.66272	6.17e-56	5.77e-54
PMS2P6	1.84118	0.097464	-4.23962	4.66e-54	1.02e-52
NAPSB	1.57389	6.65282	2.07964	3.28e-44	1.01e-43
SARM1	5.79081	0.862907	-2.74649	7.07e-54	1.39e-52
LTB	2.28738	9.78329	2.09662	5.1e-43	1.47e-42
SULT1A3	4.77263	0.0212054	-7.81421	2.83e-54	6.93e-53
FAM83A	0.0969788	5.5121	5.82879	2.42e-43	7.07e-43
AC073842.1	1.23336	0.169671	-2.86179	5.22e-43	1.5e-42
FOXJ1	0.30322	3.79873	3.64708	1.07e-37	2.49e-37
TATDN1	11.4502	2.83905	-2.01189	9.69e-51	5.6e-50
GTF2IP4	11.6566	2.05074	-2.50692	7.7e-53	8.41e-52
APOBEC3C	2.0911	9.99258	2.2566	6.76e-50	3.41e-49
DPP10-AS1	4.18323	0.523113	-2.99942	5.42e-49	2.42e-48
FAM227B	2.29945	0.521473	-2.14062	9.41e-53	9.87e-52
LDHAP3	0.0216936	0.792604	5.19126	6.06e-43	1.73e-42
AL049830.3	1.08985	0.0180694	-5.91443	1e-51	7.13e-51
FYB1	0.667751	3.35094	2.32718	6.57e-45	2.09e-44
HRH1	0.221292	2.94263	3.73308	2.43e-55	1.24e-53
TSPAN1	2.50998	69.2042	4.78511	2.69e-55	1.33e-53
CCL17	0.197501	5.11528	4.69488	1.11e-48	4.79e-48
IGKV1D-27	0.0132835	0.441748	5.05552	8.38e-12	1.09e-11
STC1	1.7067	7.95095	2.21992	1.67e-47	6.43e-47
RGMB-AS1	1.21045	0.293236	-2.04541	2.82e-46	9.88e-46
AC010210.1	1.0579	0.238384	-2.14984	2.48e-47	9.42e-47
MATR3	6.30276	0.3379	-4.22132	1.49e-52	1.42e-51
SMPX	0.103026	0.50475	2.29257	3.16e-20	4.81e-20
PDXP	3.40615	0.326821	-3.38157	2.31e-52	2.03e-51
INTS6-AS1	2.17843	0.224874	-3.2761	2.42e-53	3.51e-52
LINC01409	1.30158	0.123815	-3.394	7.43e-54	1.45e-52
CENPA	0.182789	1.44316	2.98098	1.09e-48	4.68e-48
OBSL1	29.1418	6.38089	-2.19126	3.69e-52	3e-51
ZACN	3.89589	0.0854682	-5.51042	7.64e-55	2.64e-53
TBC1D3C	0.497932	0.000718283	-9.43718	2.03e-42	5.65e-42
LINC01559	0.0734166	3.81372	5.69895	9.66e-48	3.81e-47
AL513327.1	2.8643	0.70074	-2.03123	2.72e-53	3.82e-52
IGLV7-46	0.663934	10.9069	4.03806	4.87e-39	1.18e-38
SIT1	0.369677	1.9293	2.38374	6.11e-43	1.75e-42
EIF3F	60.4442	9.90531	-2.60933	3.49e-53	4.58e-52
IGLV2-11	1.85145	31.1411	4.07209	2.12e-40	5.43e-40
AL449212.1	0.0676252	1.30165	4.26664	4.33e-54	9.54e-53
UNC5C	0.136755	0.548398	2.00363	2.09e-44	6.46e-44
LHFPL5	1.77337	0.111798	-3.98753	3.15e-51	1.99e-50
PNRC2P1	0.0317443	1.12579	5.1483	6.46e-34	1.34e-33
AC025271.4	0.645194	0.0556527	-3.53521	2.33e-53	3.42e-52
AC093627.6	0.0921261	0.368546	2.00016	1.59e-11	2.06e-11
MMP23B	1.78197	0.174007	-3.35625	7.32e-53	8.1e-52
TBCAP1	0.187469	2.27505	3.60117	3.71e-54	8.52e-53
TMEM26	0.0831297	0.362496	2.12453	1.43e-42	4.01e-42
IGHG4	2.23318	220.257	6.62394	3.67e-49	1.68e-48
GDA	0.670422	4.51049	2.75014	7.73e-47	2.82e-46
GABARAP	89.9102	15.5739	-2.52936	2.04e-54	5.38e-53
AL117190.1	1.89201	0.114417	-4.04755	9.57e-53	9.98e-52
AL590399.3	0.625665	0.00291209	-7.74719	2.11e-58	7.99e-56
UGT1A10	0.037985	3.60605	6.56885	6.06e-44	1.83e-43
HLA-DPB1	11.8171	57.5187	2.28316	9.63e-47	3.48e-46
FAM3B	41.6003	8.7105	-2.25577	2.5e-48	1.04e-47
SH2D7	0.100094	0.458784	2.19646	8.95e-12	1.17e-11
PRXL2B	3.07819	13.1659	2.09665	2.55e-56	3.6e-54
RNF183	0.271592	1.323	2.2843	4.76e-30	8.92e-30
ACTA1	2.15036	0.274542	-2.96948	2.72e-31	5.26e-31
UBE2Q2L	0.357943	0.0435857	-3.0378	1.15e-38	2.75e-38
AC092535.1	1.83137	0.0626812	-4.86874	4.75e-31	9.12e-31
SERTAD4	0.154865	1.46945	3.2462	3.17e-53	4.27e-52
HOXB13	0.0160039	0.577841	5.17418	1.8e-14	2.47e-14
TTLL3	11.2669	1.95497	-2.52687	3.86e-56	4.42e-54
HEPH	0.790227	6.35215	3.00691	1.15e-52	1.16e-51
BLACAT1	0.116468	2.83155	4.60359	7.87e-48	3.12e-47
OR7E22P	0.0629146	0.747052	3.56974	5.68e-27	9.92e-27
AC244197.3	4.03157	0.448263	-3.16892	2.78e-52	2.37e-51
ANKRD20A1	0.997126	0.00698471	-7.15743	6.07e-54	1.24e-52
FLG-AS1	0.699841	0.144415	-2.27681	2.04e-44	6.32e-44
AL583722.1	0.0246217	0.455053	4.20803	2.21e-50	1.2e-49
AP001024.1	0.052378	0.756938	3.85314	3.17e-49	1.46e-48
SIK1	3.40208	0.791977	-2.10289	4.74e-20	7.19e-20
TMED6	28.1832	3.21672	-3.13118	1.29e-45	4.3e-45
TRIM73	2.29075	0.0296408	-6.27209	4.66e-55	1.9e-53
WDR97	1.1693	0.21976	-2.41164	7.82e-50	3.91e-49
ADAM32	1.157	0.123159	-3.23179	2.13e-53	3.2e-52
CD33	2.75825	0.626265	-2.13891	6.06e-14	8.22e-14
SCML4	1.92191	0.360406	-2.41484	1.38e-17	2e-17
ACSL5	1.90504	20.7953	3.44837	1.12e-48	4.83e-48
CCDC89	0.0939816	0.476215	2.34116	1.66e-43	4.88e-43
LINC02550	0.108423	0.610592	2.49354	7.44e-38	1.74e-37
RPS15A	177.101	32.5263	-2.4449	5.02e-53	6.06e-52
AC009275.1	0.167889	1.03466	2.62358	3.64e-49	1.66e-48
AC022149.1	6.05516	1.10409	-2.45531	1.34e-49	6.45e-49
AC108463.2	0.070293	0.643615	3.19475	9.71e-47	3.51e-46
AL449403.3	1.35749	0.287441	-2.23961	5.44e-44	1.65e-43
CXCL14	4.92623	56.485	3.51931	4.86e-45	1.56e-44
LINC02313	0.0242422	0.805266	5.05387	5.87e-54	1.2e-52
NME2	80.2465	13.4775	-2.57389	3.33e-52	2.75e-51
FAM240C	8.16523	1.0811	-2.91699	3.88e-47	1.45e-46
TRBV5-6	0.0738042	0.466452	2.65995	7.75e-16	1.09e-15
RNVU1-6	0.364519	0.0844971	-2.10902	1.98e-12	2.62e-12
NUTM2B	0.602432	0.0509751	-3.56293	2.61e-50	1.4e-49
MUC20-OT1	18.864	1.26432	-3.8992	1.55e-52	1.46e-51
PNMA8C	0.0852806	0.52441	2.6204	1.34e-08	1.64e-08
AL589765.4	0.0650184	0.844168	3.69861	7.69e-54	1.49e-52
RETN	0.73971	3.38294	2.19325	1.64e-26	2.83e-26
GAPDHP1	0.395478	3.82737	3.27469	9.4e-49	4.08e-48
GBP1P1	0.159489	0.715541	2.16558	3.53e-43	1.02e-42
AC055720.2	0.0798469	1.88182	4.55875	3.5e-53	4.58e-52
RFPL3S	1.83864	0.161569	-3.50842	1.69e-51	1.14e-50
AC090340.1	0.031205	0.38461	3.62355	9.39e-16	1.32e-15
IGLV2-18	0.244446	4.6095	4.23703	1.41e-34	2.97e-34
NANOGP7	0.727286	0.111294	-2.70814	1.11e-36	2.49e-36
H2BS1	1.09573	0.00729966	-7.22985	6.48e-60	3.58e-57
HEPACAM2	0.942742	6.42827	2.7695	7.66e-06	8.87e-06
JUP	14.573	61.8749	2.08606	2.6e-52	2.24e-51
CKM	1.70153	0.233927	-2.8627	1.38e-32	2.76e-32
GUSBP3	0.596493	0.039728	-3.90828	8.5e-55	2.87e-53
MZB1	0.679983	4.54197	2.73975	1.76e-38	4.18e-38
UGT1A6	0.0761312	0.472487	2.63372	8.93e-15	1.23e-14
CRACD	0.250232	2.51133	3.32711	1.43e-52	1.38e-51
ANXA2P2	1.41525	7.19718	2.34638	2.46e-48	1.02e-47
MCOLN3	5.2164	0.726866	-2.84329	3.64e-50	1.91e-49
IGKV4-1	2.30588	66.0693	4.84059	6.2e-48	2.49e-47
BX088651.4	0.62917	0.0358736	-4.13246	1.16e-52	1.17e-51
RPL7P6	0.0480188	0.408564	3.08889	1.63e-47	6.29e-47
KLRB1	0.37069	2.6777	2.85271	7.1e-51	4.19e-50
GTF2IP1	15.7248	0.182162	-6.43167	9.1e-54	1.69e-52
FABP3	1.19568	5.24162	2.13218	3.7e-49	1.69e-48
CTXN1	0.960885	4.10723	2.09573	7.55e-43	2.15e-42
MYH16	0.0185155	0.510802	4.78596	1.37e-47	5.32e-47
AC131009.1	0.0810531	0.345948	2.09362	4.27e-27	7.49e-27
EPHX2	15.7905	3.54907	-2.15354	1.16e-48	4.98e-48
IGHV3-73	0.341724	7.38317	4.43334	5.54e-39	1.34e-38
MT-CO3	916.981	4572.17	2.31792	5.55e-53	6.55e-52
IL1RN	0.961907	10.9119	3.50386	2.69e-47	1.02e-46
HYDIN	0.720862	0.0669366	-3.42886	1.26e-52	1.25e-51
YBX1P10	0.574319	2.34753	2.03122	2.62e-52	2.26e-51
DCXR-DT	0.546696	0.109936	-2.31407	3.82e-33	7.74e-33
MOXD1	1.09026	6.64417	2.60741	6.2e-47	2.28e-46
AKR7A3	47.6571	10.9515	-2.12156	1.5e-34	3.18e-34
SLC22A31	9.9046	0.459135	-4.43111	3.65e-44	1.12e-43
C3orf80	0.18093	1.36815	2.91873	1.53e-52	1.44e-51
YWHAZP2	0.035409	0.372704	3.39584	1.39e-46	4.98e-46
AMY2A	973.815	60.4803	-4.00911	1.44e-46	5.14e-46
LINC02166	0.15762	0.730836	2.21309	7.21e-48	2.87e-47
PSORS1C2	0.105143	0.655626	2.64053	1.1e-22	1.76e-22
POLR2F	12.0557	0.027999	-8.75012	7.02e-55	2.49e-53
IL24	0.318067	1.42224	2.16076	3.04e-42	8.39e-42
MRPL38	15.9315	1.71866	-3.21252	7.96e-53	8.62e-52
DNAH2	0.165575	0.712086	2.10457	6e-25	1e-24
BTF3L4P2	8.53895	1.74701	-2.28917	1.23e-53	2.11e-52
TMEM158	0.931085	6.58249	2.82165	5.06e-53	6.09e-52
CFAP58-DT	0.0848596	0.413039	2.28313	5.47e-42	1.49e-41
AL161431.1	0.0409034	1.2878	4.97654	1.89e-10	2.41e-10
AGAP11	0.7827	0.0213148	-5.19853	4.96e-56	5.06e-54
AL157932.1	0.0317049	0.621096	4.29204	2.21e-50	1.2e-49
AL137847.1	0.0906392	0.474593	2.38848	7.72e-40	1.93e-39
C1QTNF2	0.209429	1.00667	2.26506	4.96e-48	2e-47
CGB8	0.0104099	1.08307	6.70103	1.65e-29	3.06e-29
KIAA1549L	0.194909	1.18456	2.60348	3e-46	1.05e-45
MISP	0.518848	28.6193	5.78553	3.92e-57	9.66e-55
ZBTB45P2	2.32112	0.00163885	-10.4679	3.75e-58	1.3e-55
TPX2	0.269961	5.93635	4.45875	5.74e-56	5.52e-54
LAMC2	1.73004	62.6738	5.17898	6.38e-52	4.82e-51
HAMP	12.7333	0.835577	-3.92968	1.11e-29	2.06e-29
CYP2C18	0.161136	4.32097	4.745	1.97e-46	6.97e-46
MKNK1	47.178	3.2227	-3.87177	1.64e-54	4.61e-53
LINC02447	1.45559	0.163504	-3.15421	3.41e-50	1.8e-49
ZRSR2P1	0.535122	0.0311685	-4.10171	4.1e-41	1.08e-40
H3P47	0.0843675	0.519255	2.62168	1.21e-43	3.6e-43
ITGB1-DT	0.140059	0.992856	2.82555	4.07e-43	1.18e-42
RPL13AP6	0.0949892	0.391649	2.04373	8.78e-36	1.92e-35
LAMC1-AS1	0.0846185	0.43763	2.37067	1.52e-37	3.52e-37
CSF2	0.0350029	1.32967	5.24745	6.19e-48	2.48e-47
AL512598.1	0.290771	1.17764	2.01794	1.34e-38	3.21e-38
CRISP3	1.46419	27.9805	4.25625	1.72e-22	2.73e-22
HNRNPKP1	0.0819467	0.396741	2.27544	6.6e-48	2.64e-47
IMPDH1P10	0.40451	0.0557981	-2.85789	3.2e-31	6.16e-31
LINC00472	1.33962	0.332026	-2.01246	1.94e-47	7.43e-47
RPS20P22	1.74812	0.13856	-3.65722	8.09e-54	1.55e-52
FMOD	4.52073	21.6442	2.25935	9.42e-50	4.66e-49
AK4	0.492907	3.43047	2.79902	3.12e-48	1.28e-47
AC109809.1	0.477524	0.0828263	-2.52741	2.87e-35	6.2e-35
IGHV1-67	0.0450937	1.01685	4.49504	1.81e-25	3.06e-25
CBFA2T3	7.37529	1.38778	-2.40992	7.41e-52	5.46e-51
AP001931.1	0.0373911	0.505108	3.75582	5.23e-40	1.32e-39
HPSE	0.305562	1.81323	2.56903	4.71e-54	1.02e-52
AC120498.4	0.0744017	1.4555	4.29003	9.54e-40	2.37e-39
NFAM1	0.521998	2.19045	2.06911	1.66e-47	6.39e-47
LINC02417	1.36469	0.0887801	-3.94219	3.82e-47	1.43e-46
IGLV6-57	0.503022	15.327	4.9293	1.69e-47	6.48e-47
RAP1B	13.0922	2.36522	-2.46866	4.21e-53	5.3e-52
TAS2R7	1.20293	0.00029406	-11.9982	1.33e-48	5.67e-48
AP003108.2	5.09587	0.105908	-5.58845	1.49e-54	4.26e-53
SIGLEC11	2.03096	0.300749	-2.75553	2.1e-34	4.43e-34
KIF26B	0.240021	2.82335	3.55618	7.29e-52	5.38e-51
CDCA2	0.098987	0.94549	3.25575	5.44e-49	2.43e-48
DNER	0.246251	1.14139	2.21259	1.08e-14	1.49e-14
UPK3A	0.0307374	0.737287	4.58416	4.03e-48	1.64e-47
AC133644.1	0.0757176	0.517699	2.77341	3.07e-29	5.66e-29
UPK3B	0.679149	2.77196	2.02911	8.67e-05	9.8e-05
GAL3ST4	0.76008	3.07812	2.01783	1.7e-49	8.1e-49
IGKV2OR22-4	0.0134566	0.804882	5.90239	2.81e-26	4.84e-26
JMJD7-PLA2G4B	3.90006	0.61467	-2.66561	9.81e-53	1.02e-51
SULT2B1	0.421341	2.98111	2.82279	2.25e-40	5.75e-40
BX470102.1	0.192592	7.05118	5.19425	4.79e-54	1.03e-52
LINC01436	0.0901341	1.16138	3.68762	5.19e-34	1.08e-33
COA1	9.76704	2.35776	-2.0505	2.48e-52	2.15e-51
BTNL9	6.19892	1.47063	-2.07558	9.4e-49	4.08e-48
LINC02825	0.389229	0.0197828	-4.2983	1.14e-48	4.91e-48
SERPINB7	0.0729609	1.53414	4.39416	2.37e-39	5.82e-39
AC159540.2	4.0402	0.00358694	-10.1375	4.37e-56	4.59e-54
PLXDC2	1.28901	7.37586	2.51654	2.2e-49	1.03e-48
AC022400.7	0.723299	0.023461	-4.94626	8.98e-56	7.1e-54
LRRC15	0.0747168	4.29737	5.84588	2.21e-51	1.44e-50
CGA	0.492477	0.0576293	-3.09518	2.73e-23	4.41e-23
NR1I2	0.219566	2.04931	3.22242	2.88e-25	4.86e-25
IGHV3-15	1.12412	27.9045	4.63363	9.5e-46	3.21e-45
AC098934.3	0.231044	0.951427	2.04192	4.64e-33	9.38e-33
FRG1JP	0.290547	1.27381	2.13231	2.26e-25	3.83e-25
F5	0.920255	6.29233	2.77349	4.87e-38	1.14e-37
AP000280.1	0.581642	0.0205414	-4.82352	1.52e-52	1.44e-51
FERMT3	2.88755	11.8326	2.03484	1.94e-46	6.86e-46
AXL	1.76616	10.9028	2.62602	3.78e-52	3.06e-51
ADGRG6	0.979374	4.49674	2.19895	7.2e-45	2.29e-44
EDAR	0.091755	1.632	4.15271	1.29e-47	5.01e-47
AC025154.2	0.325045	1.68837	2.37692	1.08e-27	1.92e-27
AC103810.2	0.806436	0.112377	-2.84322	2.99e-38	7.07e-38
TXNL4A	20.6334	5.07032	-2.02483	8.09e-53	8.73e-52
TMEM150B	0.289633	2.61841	3.1764	3.11e-41	8.23e-41
CYP2W1	0.324879	1.62979	2.32671	7.1e-16	9.99e-16
HIF1A-AS3	0.0453089	0.522054	3.52633	9.96e-42	2.7e-41
AC084375.1	10.4077	2.34118	-2.15235	2.31e-38	5.47e-38
SI	0.0177618	0.883829	5.63692	0.00272411	0.00296784
MIA	0.658714	7.2971	3.4696	3.11e-31	6e-31
AC135178.1	0.0614285	0.370081	2.59086	7.11e-20	1.08e-19
AC010547.2	0.479842	4.45194	3.2138	3.32e-40	8.43e-40
AC142381.1	0.0110869	0.706423	5.9936	2.8e-27	4.93e-27
CCNJL	0.184736	0.952023	2.36553	7.29e-46	2.49e-45
STMND1	1.47607	0.176926	-3.06054	8.56e-49	3.74e-48
SIGLEC15	0.103265	0.892373	3.1113	3.5e-41	9.25e-41
N4BP3	0.342679	1.39285	2.02311	3.12e-55	1.47e-53
PAX8-AS1	14.9834	1.55188	-3.27127	2.58e-19	3.86e-19
FREM2-AS1	2.79114	0.111026	-4.65189	7.53e-51	4.43e-50
AL158801.6	0.169014	0.750215	2.15016	1.25e-43	3.71e-43
LINC01357	0.0420908	0.380386	3.17589	9.66e-29	1.76e-28
AC007663.2	0.0300013	0.843524	4.81333	6.82e-30	1.27e-29
SLC9A2	0.0414868	1.39505	5.07152	8.7e-44	2.6e-43
NAIPP1	0.371517	0.0876477	-2.08364	6.95e-33	1.4e-32
C8orf49	1.43521	0.331287	-2.11511	4.94e-45	1.58e-44
AC138207.5	0.24178	1.49446	2.62786	2.58e-50	1.39e-49
AC244517.7	0.116067	0.531611	2.19542	2.82e-28	5.07e-28
ENDOD1	2.04931	9.74988	2.25024	4.5e-55	1.87e-53
LINC02532	19.3615	2.18551	-3.14715	1.93e-51	1.28e-50
AC073569.2	0.050814	0.729407	3.84343	3.56e-46	1.24e-45
PPIAP91	0.372528	0.0778484	-2.25861	9.16e-36	2e-35
RPL39P3	65.6963	11.5905	-2.50287	4.4e-48	1.79e-47
CDH23	3.44691	0.44603	-2.95009	4.33e-54	9.54e-53
CYP3A4	8.2887	0.734013	-3.49727	1.27e-22	2.03e-22
CBWD1	8.95376	0.544587	-4.03926	1.42e-52	1.37e-51
ZDHHC11	4.98059	0.537581	-3.21176	8.6e-52	6.23e-51
LINC00853	0.234038	0.942383	2.00957	3.06e-41	8.12e-41
CCDC180	2.5154	0.0607797	-5.37106	4.67e-56	4.88e-54
LYPD3	0.658785	4.33236	2.71727	1.52e-44	4.72e-44
AL157392.3	10.7873	0.698345	-3.94925	1.55e-53	2.52e-52
CAPN5	2.36763	14.9061	2.65439	7.33e-50	3.68e-49
STAG3L1	1.93796	0.144579	-3.74461	6.62e-53	7.49e-52
HERC2P4	0.731028	0.0275159	-4.73159	3.34e-46	1.16e-45
ABCA10	3.76773	0.528023	-2.83502	2.76e-54	6.84e-53
TTC4	3.72216	0.690257	-2.43094	5.69e-53	6.68e-52
LINC00578	0.112687	0.981392	3.12251	1.31e-43	3.88e-43
CLDN18	0.523212	62.766	6.90644	2.6e-37	5.95e-37
HTRA4	0.0768163	0.489107	2.67067	3.91e-41	1.03e-40
PMEPA1	8.18375	47.9288	2.55006	1.9e-47	7.26e-47
ABCA5	14.0762	1.73969	-3.01636	3.39e-53	4.48e-52
PSMA2	19.0293	2.52526	-2.91372	1.13e-52	1.14e-51
MMP2	13.3895	87.2061	2.70332	4.31e-42	1.18e-41
SEPTIN14P8	0.755133	0.0617658	-3.61185	2.82e-17	4.06e-17
CES4A	4.82985	1.00389	-2.26638	2.12e-47	8.08e-47
AL354740.1	3.8122	0.0245082	-7.28121	7.19e-54	1.41e-52
PGA5	1.98705	0.0667015	-4.89676	1.24e-47	4.86e-47
MN1	0.43274	2.40202	2.47268	3.09e-50	1.64e-49
LINC00519	0.0405667	0.53167	3.71216	8.78e-45	2.78e-44
MTMR11	2.95619	12.8232	2.11695	6.06e-47	2.23e-46
ANKRD18A	1.7966	0.441839	-2.02367	1.4e-45	4.67e-45
AC004951.2	0.137526	0.751898	2.45084	7.11e-52	5.28e-51
CABP1	0.753971	0.17368	-2.11808	1.73e-49	8.22e-49
PIP	0.35759	1.87559	2.39097	0.0013003	0.00142796
C2orf83	0.695747	0.00350536	-7.63285	1.17e-12	1.56e-12
AMY1C	0.558906	0.00753363	-6.21312	4.16e-43	1.2e-42
PFN1P1	0.145432	0.67487	2.21427	4.7e-34	9.77e-34
NDC80	0.238029	2.0942	3.13719	2.81e-53	3.94e-52
OMP	0.0969387	0.429277	2.14676	3.92e-19	5.84e-19
AC126755.1	8.7929	0.224837	-5.28939	3.19e-54	7.62e-53
IGKV2D-40	0.0775869	3.25996	5.3929	6.42e-34	1.33e-33
AC005307.1	0.943157	0.0781511	-3.59316	9.8e-52	6.99e-51
FGF19	0.0678369	4.59866	6.083	1.23e-46	4.41e-46
SERTAD1	2.27405	11.5385	2.34312	1.17e-55	8.36e-54
RGPD6	5.81773	0.00203741	-11.4795	1.59e-56	2.73e-54
AL137802.2	1.54926	0.142623	-3.4413	4.65e-53	5.74e-52
FBN1	2.81276	12.6698	2.17133	2.04e-41	5.46e-41
CCL7	0.0364709	0.390036	3.41879	7.44e-26	1.27e-25
RP2	1.02425	4.17858	2.02844	1.19e-53	2.06e-52
LINC01670	0.511445	0.00178877	-8.15947	6.31e-58	2.12e-55
RPL17P50	0.329925	1.73706	2.39644	6.49e-50	3.28e-49
GIMAP1-GIMAP5	0.620456	0.000586275	-10.0475	2.85e-59	1.3e-56
AC114296.1	0.034201	0.671379	4.29502	4.08e-37	9.28e-37
NSUN5P1	18.6292	2.45935	-2.92122	1.87e-52	1.69e-51
ICOS	0.0753056	0.586942	2.96239	8.92e-40	2.22e-39
TMCC3	0.776154	3.37271	2.11949	7.51e-53	8.26e-52
AC019117.2	0.784842	3.41642	2.12201	1.26e-29	2.33e-29
HLA-B	63.1248	355.812	2.49483	1.29e-52	1.27e-51
AC010422.3	5.37915	0.479724	-3.4871	5.87e-54	1.2e-52
PACERR	0.066834	0.451809	2.75706	1.96e-28	3.54e-28
CLCN1	0.0276819	0.544322	4.29744	6.34e-41	1.66e-40
IGKV3-7	0.0332444	2.06072	5.95389	4.47e-41	1.18e-40
SEC11C	54.2217	8.54797	-2.66522	3.95e-50	2.05e-49
TRAV8-6	0.0526821	0.398432	2.91895	8.29e-28	1.48e-27
TCEA3	42.3769	9.32817	-2.18361	1.98e-48	8.31e-48
HOXC-AS1	0.0670809	0.591953	3.14151	1.83e-28	3.31e-28
SPINK4	0.240246	61.2732	7.9946	3.11e-26	5.35e-26
GATM	116.233	18.9833	-2.61423	5.46e-47	2.01e-46
TRAV12-2	0.0690065	0.546838	2.98631	4.61e-30	8.65e-30
AC012254.3	0.419714	0.0489085	-3.10125	3.6e-53	4.69e-52
SFRP2	12.8792	209.619	4.02466	5.29e-46	1.82e-45
DPH7	16.4084	3.66133	-2.164	8.73e-53	9.33e-52
ANKRD20A2P	0.429468	0.00198819	-7.75495	4.77e-55	1.93e-53
KDM5D	7.51561	1.81497	-2.04995	3.59e-15	4.99e-15
CU634019.6	1.53461	0.0160139	-6.58241	5.57e-56	5.49e-54
AC011352.3	0.108131	0.620152	2.51984	3.27e-30	6.16e-30
AP001783.1	0.0813621	0.378925	2.21949	4.93e-15	6.84e-15
ADAM19	0.54961	4.8233	3.13354	8.29e-51	4.84e-50
SNRPEP4	4.15657	0.644607	-2.6889	4.98e-52	3.89e-51
GAST	0.0453943	25.2879	9.12172	8.83e-07	1.04e-06
NRADDP	0.221899	0.982812	2.14701	4.07e-25	6.85e-25
CEACAM18	0.0124838	0.645548	5.6924	4.46e-14	6.07e-14
ACAT1	21.8266	4.72155	-2.20875	2.15e-53	3.22e-52
ASB3	2.57101	0.427578	-2.58808	1.85e-53	2.88e-52
PCDHGA8	0.662169	0.0192313	-5.10567	1.02e-46	3.67e-46
YWHAZP4	0.135472	1.28496	3.24566	2.52e-51	1.62e-50
VMO1	0.778735	3.58642	2.20334	9.89e-53	1.02e-51
FGF1	0.263204	1.51886	2.52873	1.11e-48	4.79e-48
MIR3142HG	0.139276	0.708375	2.34656	2.39e-35	5.18e-35
MYO7B	0.584155	3.62488	2.63351	9.81e-29	1.78e-28
MARCHF11	0.606542	0.0854557	-2.82736	5.7e-44	1.73e-43
RNVU1-18	5.27417	0.00856698	-9.26594	1.11e-60	6.87e-58
GUCA1C	8.51183	0.626367	-3.76439	5.83e-50	2.97e-49
ARNTL2	0.629439	4.17783	2.73062	2.11e-53	3.18e-52
TMED3	40.7917	5.09575	-3.00091	4.94e-51	3e-50
AL603839.2	0.0834267	0.37784	2.1792	6.6e-37	1.49e-36
COL24A1	0.0688244	0.340165	2.30524	3.67e-31	7.06e-31
PMM2	9.68258	1.86617	-2.37531	5.03e-51	3.04e-50
AL050343.2	1.04249	0.232269	-2.16617	3.84e-53	4.94e-52
RGPD5	3.07084	0.00152584	-10.9748	7.59e-56	6.5e-54
ZNF451-AS1	0.869897	0.0849794	-3.35566	1.06e-53	1.89e-52
AP002001.1	0.499533	0.0211206	-4.56385	8.54e-45	2.7e-44
GZMH	0.397316	2.14969	2.43577	2.09e-46	7.41e-46
CCDC110	3.40728	0.501696	-2.76373	2.27e-50	1.23e-49
AC234781.5	0.914797	0.0021689	-8.72035	2.47e-58	9.2e-56
NDUFA11	40.6583	6.20693	-2.7116	9.47e-53	9.93e-52
UBA52P6	0.0406314	0.366116	3.17163	1.19e-38	2.85e-38
HOXA11	0.0215477	0.589292	4.77338	2.4e-26	4.14e-26
GPX2	6.44054	111.645	4.1156	1.39e-50	7.8e-50
AC068647.2	0.213459	0.979976	2.19879	1.09e-11	1.42e-11
AC005943.1	0.440207	0.00704953	-5.96451	3.76e-20	5.73e-20
MTCO1P53	0.0164114	0.440073	4.74497	1.08e-36	2.43e-36
TLCD2	0.565851	2.44223	2.10971	3.82e-52	3.08e-51
TNP1	0.503754	0.00218084	-7.85169	1.71e-54	4.72e-53
AC138969.1	36.5313	0.0619352	-9.20416	4.71e-54	1.02e-52
RPL10P19	0.996348	0.223218	-2.1582	4.32e-44	1.31e-43
AL392089.1	0.914756	0.058732	-3.96117	3.25e-50	1.72e-49
LCN6	2.22945	0.236168	-3.2388	4.89e-47	1.81e-46
NHS	0.29538	1.5974	2.43508	5.93e-50	3.01e-49
CLCNKA	1.91906	0.251665	-2.93082	1.57e-48	6.65e-48
AC241585.2	2.13094	0.453851	-2.2312	3.75e-52	3.04e-51
XIST	21.1301	1.79875	-3.55423	2.82e-14	3.84e-14
COL6A2	21.6329	94.1577	2.12185	5.75e-43	1.65e-42
AC026271.3	0.470513	0.0222386	-4.4031	4.78e-36	1.05e-35
CD3D	0.942372	5.61265	2.57431	4.56e-47	1.69e-46
CYP27C1	0.0898049	0.749375	3.06082	3.55e-36	7.86e-36
AC009065.3	0.394793	4.32819	3.45459	1.39e-51	9.5e-51
CTRL	186.155	0.449346	-8.69446	1.2e-54	3.66e-53
LGR6	0.173631	2.62179	3.91646	1.31e-43	3.88e-43
LINC01389	0.0573364	0.7408	3.69156	1.93e-51	1.28e-50
LINC00339	27.6584	6.76727	-2.03107	7.27e-48	2.89e-47
RIC3	8.73614	0.746285	-3.5492	3.71e-54	8.52e-53
RNU6ATAC24P	0.10933	0.474504	2.11773	9.62e-19	1.43e-18
GPT2	26.745	4.40572	-2.60182	5.34e-46	1.84e-45
TXNDC5	29.3345	1.57715	-4.2172	7.69e-53	8.41e-52
MARVELD1	2.925	17.0157	2.54036	2.09e-54	5.47e-53
FCGR3A	2.97362	14.2932	2.26504	1.64e-44	5.08e-44
AC012618.1	0.0598722	0.430146	2.84487	2.07e-36	4.61e-36
AL391650.1	0.687021	0.104935	-2.71086	1.35e-37	3.13e-37
AC023509.1	2.61962	0.114439	-4.5167	1.36e-54	3.99e-53
TUT4	8.75187	1.41565	-2.62813	6.28e-54	1.27e-52
LINC01515	0.990033	0.107179	-3.20745	4.15e-52	3.31e-51
CHRFAM7A	0.649196	0.037762	-4.10365	3.3e-54	7.8e-53
GRAMD1B	0.640386	3.06085	2.25692	7.87e-48	3.12e-47
AC068587.2	0.0880996	1.07547	3.60969	5.59e-46	1.92e-45
LINC01150	0.0949971	0.565554	2.57371	1.19e-33	2.44e-33
AC025575.2	0.049363	0.607299	3.62091	5.06e-26	8.68e-26
MYL9	19.5137	82.864	2.08626	1.9e-43	5.58e-43
AC023157.1	1.11321	0.128994	-3.10936	8.19e-11	1.05e-10
AHNAK	8.25792	33.3561	2.0141	3.89e-51	2.41e-50
IGLV3-27	0.119274	4.97295	5.38175	1.17e-30	2.22e-30
MMP7	26.2013	191.359	2.86857	2.1e-40	5.38e-40
IGHV4-61	0.29825	3.92734	3.71896	4.76e-31	9.13e-31
RNU5B-1	0.422368	0.0990767	-2.09188	3.34e-18	4.89e-18
CRELD2	26.2902	6.22016	-2.0795	1.67e-49	7.98e-49
LINC01050	0.0286038	0.502589	4.1351	4.97e-42	1.36e-41
SPC24	0.31033	1.96771	2.66464	2.31e-50	1.25e-49
RPL37A	321.06	57.1854	-2.48912	2.42e-52	2.11e-51
TRIM31	0.27808	7.20834	4.69609	6.77e-45	2.15e-44
AC024592.2	0.108341	0.674264	2.63774	8.16e-29	1.49e-28
AL662899.1	0.113652	1.02305	3.17019	2.35e-49	1.1e-48
CAPN9	0.141667	4.83834	5.09393	2.38e-48	9.91e-48
ARHGAP40	0.175306	0.757106	2.11062	0.000211412	0.000236624
CCNYL7	0.395433	0.0554977	-2.83293	1.13e-45	3.78e-45
AL139288.1	0.041794	0.776382	4.2154	5.28e-51	3.18e-50
AC136624.2	1.65599	0.000316168	-12.3547	6.03e-62	8.37e-59
IGHV1OR15-2	0.0184187	1.36859	6.21537	2.98e-35	6.42e-35
CAMK2N2	7.63855	1.44417	-2.40306	3.94e-44	1.2e-43
OASL	0.29178	5.65494	4.27656	2.44e-50	1.32e-49
AC017076.1	1.83401	0.401024	-2.19324	4.24e-42	1.17e-41
CECR2	1.08948	0.101301	-3.42692	5.77e-54	1.19e-52
SLC16A4	0.575186	4.80252	3.06169	8.37e-53	8.99e-52
ABHD17C	2.23802	13.1308	2.55266	5.41e-53	6.44e-52
RNF144A-AS1	4.12795	0.425962	-3.27663	1.46e-51	9.9e-51
ARC	0.190571	0.78923	2.05012	6.45e-09	7.97e-09
FHDC1	0.555138	2.41645	2.12197	7.83e-56	6.57e-54
AC005833.1	0.952401	0.00987278	-6.59197	1.26e-47	4.92e-47
RPS20P1	0.534013	0.0233617	-4.51466	1.21e-39	3e-39
ENSAP2	0.915517	0.16312	-2.48865	1.58e-36	3.54e-36
AL139421.1	0.0539302	0.410777	2.92919	8.07e-30	1.51e-29
ZNF337	3.95725	0.722021	-2.45438	3.74e-53	4.84e-52
PIGP	7.44081	1.63896	-2.18268	2.21e-51	1.44e-50
APOC1	7.28343	31.8509	2.12864	1.14e-39	2.83e-39
NOS2	0.0823641	0.345433	2.06832	4.95e-28	8.86e-28
EFNB3	0.463529	2.53544	2.4515	1.04e-40	2.71e-40
AL009179.1	0.802074	0.197012	-2.02545	6.47e-45	2.06e-44
SGPP2	1.20522	10.7559	3.15776	1.59e-53	2.57e-52
MT1X	125.144	21.7799	-2.52252	3.12e-48	1.28e-47
MIR320E	0.166929	0.827829	2.3101	5.83e-40	1.46e-39
DIAPH3	0.13971	0.807858	2.53167	2.95e-46	1.03e-45
VPREB3	0.846977	3.47065	2.03481	1.28e-22	2.05e-22
CGB3	0.0114729	1.69587	7.20765	8.19e-11	1.05e-10
IFRD1	30.6824	3.97542	-2.94823	7.44e-53	8.21e-52
AC133785.1	0.656193	0.114348	-2.52069	1.83e-43	5.38e-43
CHMP4B	18.4122	75.866	2.04279	2.05e-55	1.13e-53
AC009955.4	1.78885	0.220653	-3.01918	6.47e-52	4.87e-51
IL20RB	0.335632	3.50657	3.38511	8.08e-41	2.1e-40
NT5C1A	0.485163	0.0505254	-3.26339	6.09e-43	1.74e-42
HPDL	0.178095	1.53236	3.10504	2.34e-45	7.67e-45
CD180	0.235336	1.20524	2.35653	4.16e-48	1.7e-47
SATB1-AS1	1.22353	0.124324	-3.29887	2.39e-55	1.23e-53
LERFS	0.894515	0.140692	-2.66857	2.45e-30	4.62e-30
AC021016.2	1.68094	0.293075	-2.51993	2.73e-49	1.27e-48
AF186192.2	1.38566	0.274209	-2.33722	2.64e-48	1.09e-47
AC012085.1	0.419318	0.0915974	-2.19467	4.08e-13	5.46e-13
LRRC31	0.0248054	1.07466	5.43708	5.49e-40	1.38e-39
SDHDP1	1.3808	0.0853274	-4.01635	1.7e-52	1.58e-51
AP001029.1	0.10011	0.403404	2.01064	1.29e-17	1.87e-17
NBPF8	5.30781	0.788651	-2.75066	9.42e-54	1.72e-52
AC124947.2	0.0181236	0.8661	5.5786	6.9e-53	7.74e-52
AQP12A	41.041	0.466218	-6.45992	1.73e-54	4.77e-53
FSCB	0.652846	0.000932951	-9.45073	1.27e-40	3.28e-40
NOTUM	0.201801	1.30886	2.6973	2.92e-32	5.78e-32
FRZB	1.30516	7.27002	2.47773	5.59e-51	3.36e-50
AGAP5	4.19889	0.0894158	-5.55333	1.19e-53	2.06e-52
WDFY2	5.5052	1.31895	-2.0614	7.19e-54	1.41e-52
PSMD6	51.3833	4.39141	-3.54854	8.36e-53	8.99e-52
AC013394.1	0.676054	0.144519	-2.22588	8.81e-49	3.84e-48
SYPL2	1.95157	0.449838	-2.11716	1.59e-51	1.07e-50
GOLGA8B	65.076	2.37596	-4.77554	1.64e-53	2.64e-52
ITIH4-AS1	0.384411	0.0562129	-2.77367	1.06e-27	1.89e-27
KCTD12	2.78883	14.0826	2.33618	9.89e-53	1.02e-51
EGR3	0.838647	3.55112	2.08214	4.87e-41	1.28e-40
FAM183A	0.0905795	0.450668	2.31481	1.09e-10	1.4e-10
TUBE1	5.74451	1.36101	-2.07751	4.11e-53	5.2e-52
PLAT	3.33602	45.042	3.75507	3.07e-51	1.94e-50
ANXA8	0.217211	2.05862	3.24451	6e-26	1.03e-25
AC099518.2	0.0308209	0.60075	4.28478	7.61e-48	3.03e-47
CR381653.1	1.24949	0.0905766	-3.78606	1.92e-49	9.09e-49
EGFL6	0.0613766	1.44385	4.55609	2.46e-53	3.55e-52
AC013268.1	1.06736	0.0159155	-6.06747	2.43e-51	1.57e-50
S100A4	13.7663	144.418	3.39104	1.38e-45	4.6e-45
PCDHA11	1.11364	0.145781	-2.93341	4.01e-35	8.61e-35
AC016924.1	0.633157	0.111135	-2.51025	2.67e-32	5.29e-32
SPTSSB	0.447453	2.74492	2.61696	9.92e-41	2.57e-40
AC079061.1	0.811485	0.0783323	-3.37288	1.4e-45	4.67e-45
STX16-NPEPL1	2.53964	0.286946	-3.14578	4.74e-53	5.8e-52
ALG1L2	0.075798	0.36103	2.25189	2.85e-36	6.32e-36
UBXN10-AS1	0.129431	1.06353	3.03859	2.58e-52	2.23e-51
WASH2P	6.06213	1.34783	-2.16919	7.75e-54	1.5e-52
AP000346.1	0.389227	0.0688644	-2.49878	1.97e-42	5.5e-42
MTPN	5.53177	23.5827	2.09191	1.35e-54	3.98e-53
CDK5R2	0.463929	2.03515	2.13316	5.89e-10	7.43e-10
B4GALT5	3.39836	18.1101	2.41389	3.2e-55	1.49e-53
LINC02728	0.469276	0.0723807	-2.69676	1.05e-47	4.14e-47
UBASH3A	0.150302	0.716645	2.2534	1.2e-42	3.38e-42
AL356599.1	1.40778	0.305548	-2.20395	2.92e-52	2.47e-51
AC000120.2	0.509546	0.106448	-2.25907	2.16e-50	1.18e-49
PRL	1.27931	0.0399842	-4.9998	1.23e-14	1.7e-14
DLX5	0.0558574	0.7596	3.76542	5.21e-50	2.67e-49
IL21R	0.146739	0.724564	2.30386	1.01e-37	2.36e-37
SLX1B	2.83234	0.0127476	-7.79562	1.23e-54	3.73e-53
PLIN5	29.1897	0.784932	-5.21675	4.58e-53	5.67e-52
SLC9A5	1.62252	0.333432	-2.28278	1.56e-30	2.95e-30
MAB21L4	0.427572	3.35932	2.97393	4.73e-48	1.91e-47
BIRC7	0.0657565	2.49013	5.24294	2.46e-48	1.02e-47
CTSS	5.06751	28.3002	2.48146	4.35e-47	1.62e-46
SCART1	1.69972	0.337628	-2.33179	3.33e-51	2.09e-50
BTNL10	0.0132945	0.520601	5.29128	2.73e-51	1.75e-50
THRB-AS1	0.458973	0.0288508	-3.99173	1.3e-54	3.87e-53
LINC01819	0.181188	3.2538	4.16657	6.8e-21	1.05e-20
GAPDHP65	0.0485959	0.437209	3.16942	3.89e-47	1.45e-46
MDFI	1.38275	8.81515	2.67245	2.24e-49	1.05e-48
AC091132.3	0.739069	0.00837598	-6.46331	1.71e-54	4.71e-53
GTSE1	0.232423	1.45772	2.64889	9.63e-49	4.18e-48
NPIPB9	0.556396	0.00821688	-6.08138	1.02e-52	1.05e-51
DNAJC11	58.4173	3.68722	-3.98579	1.01e-53	1.82e-52
POLN	0.754605	0.15016	-2.32922	2.52e-52	2.18e-51
BANF1P3	0.0921419	0.531925	2.52929	2.8e-32	5.55e-32
MUC5B	2.35513	11.7152	2.3145	1.9e-20	2.91e-20
AL137026.1	0.727295	0.0798694	-3.18682	9.66e-49	4.19e-48
TMEM266	2.26561	0.3118	-2.86121	4.94e-52	3.86e-51
MTND4P20	0.120425	1.81409	3.91303	1.87e-33	3.82e-33
IGSF5	4.33654	0.418432	-3.37348	4.71e-13	6.3e-13
NEIL3	0.0420606	0.466769	3.47217	1.12e-50	6.42e-50
H1-12P	0.0914111	0.767325	3.0694	7.31e-29	1.33e-28
AL513548.1	1.46491	0.00570754	-8.00373	1.47e-56	2.65e-54
RND3	2.0825	9.40605	2.17528	2.04e-53	3.1e-52
MGST1	27.649	6.0545	-2.19115	2.92e-50	1.56e-49
C8orf31	0.351018	2.04582	2.54306	8.03e-37	1.81e-36
AP001318.2	0.21358	1.86645	3.12745	2.23e-55	1.19e-53
COL14A1	2.18867	11.6684	2.41448	1.1e-40	2.85e-40
H3C6	0.198584	1.11423	2.48822	2.44e-28	4.4e-28
FTL	216.128	2117.91	3.29269	7.03e-54	1.39e-52
IRX6	0.631616	0.0603581	-3.38743	0.00513367	0.00555544
PM20D1	19.9345	1.00312	-4.31271	1.94e-46	6.86e-46
AC010132.3	2.55812	0.00561125	-8.83255	1.5e-55	9.68e-54
AC135983.6	1.91505	0.00351318	-9.09039	8.89e-59	3.71e-56
AC127502.1	1.19879	0.213955	-2.4862	3.94e-53	5.02e-52
ATP1A3	0.211	1.51488	2.84389	3e-26	5.17e-26
CXorf21	0.246512	1.34825	2.45135	1.33e-46	4.76e-46
SEMA6D	3.92169	0.745828	-2.39456	7.45e-50	3.73e-49
ANGPT2	0.365323	1.69729	2.21599	2.86e-48	1.18e-47
DNHD1	3.14027	0.519714	-2.5951	1.43e-55	9.46e-54
AC125494.1	4.25824	0.0689387	-5.9488	5.43e-55	2.1e-53
FAHD2A	9.01571	2.06124	-2.12893	1.25e-53	2.13e-52
MRC2	3.22165	16.468	2.3538	2.67e-47	1.01e-46
JPH2	0.218317	1.11688	2.35498	6.84e-38	1.6e-37
EML5	1.04484	0.0662311	-3.97963	7.43e-54	1.45e-52
WT1	0.160149	0.688473	2.10398	1.27e-24	2.11e-24
SNORA51	0.356742	0.0626047	-2.51054	9.13e-14	1.23e-13
UPK3BL1	10.9478	0.314635	-5.12082	1.88e-53	2.91e-52
IGFL2	0.173896	4.17385	4.58508	1.54e-49	7.4e-49
RPS27P21	0.053418	0.378938	2.82656	8.2e-26	1.4e-25
INO80B	9.34146	2.22158	-2.07207	3.02e-52	2.53e-51
BASP1	1.73651	11.6553	2.74673	3.86e-51	2.39e-50
FER1L5	1.00835	0.0576095	-4.12955	6.45e-55	2.36e-53
AL513314.2	3.11856	0.0541444	-5.84792	4.14e-54	9.25e-53
AP005264.5	5.62392	0.0934281	-5.91158	4.07e-54	9.13e-53
LINC00431	0.151455	0.668326	2.14167	2.82e-13	3.79e-13
ZNF493	3.4391	0.65621	-2.3898	1.36e-53	2.28e-52
AC009093.1	0.0752702	0.829764	3.46255	4.93e-47	1.83e-46
AC245041.1	0.0642867	1.95208	4.92435	3.75e-41	9.91e-41
CD40LG	0.0977066	0.699163	2.8391	6.86e-39	1.66e-38
NRG4	8.125	0.477335	-4.08929	3.69e-52	3e-51
XXYLT1-AS2	0.034108	1.36641	5.32414	1.03e-48	4.47e-48
AC114291.1	1.21384	0.178008	-2.76956	2.43e-46	8.55e-46
KCNMB3	1.84577	0.245512	-2.91036	3.51e-52	2.87e-51
COX7CP1	1.94431	0.461752	-2.07407	6.49e-22	1.02e-21
BMP4	1.4475	9.47019	2.70983	4.22e-50	2.19e-49
PNMA1	2.50781	16.6879	2.7343	3.03e-56	4e-54
AC135048.1	1.35064	0.12949	-3.38273	2.08e-53	3.14e-52
POF1B	1.57697	7.73567	2.29437	1.77e-43	5.22e-43
AGRP	0.0566392	0.548507	3.27564	7.65e-38	1.78e-37
TRAV19	0.0678719	0.490813	2.85429	2.6e-29	4.8e-29
LINC00973	0.00645743	0.531282	6.36237	3.02e-27	5.3e-27
FOXQ1	0.89154	14.169	3.99029	2.92e-51	1.86e-50
ACTA2	21.6829	93.5494	2.10917	2.77e-40	7.06e-40
HSD11B1	0.896839	5.08641	2.50373	4.4e-45	1.41e-44
TRAV12-1	0.0541094	0.502321	3.21466	8.23e-23	1.32e-22
PWP2	1.77787	0.183703	-3.2747	1.46e-50	8.17e-50
ARL17A	3.15806	0.0937575	-5.07396	4.25e-54	9.44e-53
AC005256.1	0.03067	1.05597	5.1056	1.31e-28	2.37e-28
SYT11	0.984559	5.62265	2.5137	1.55e-52	1.46e-51
CPA4	6.14017	0.473075	-3.69814	1.25e-53	2.13e-52
ACSL6	2.0565	0.203399	-3.33781	5.86e-44	1.77e-43
LINC02331	0.220499	1.19088	2.43319	5.04e-31	9.67e-31
MYH11	3.82786	16.0263	2.06583	3.11e-12	4.09e-12
TRAV17	0.0418671	0.388448	3.21383	3.26e-26	5.61e-26
ZNF280D	7.54174	1.71347	-2.13797	4.28e-53	5.38e-52
H2BC11	0.285226	1.7423	2.61081	5.73e-38	1.34e-37
AC093673.1	1.36605	8.32661	2.60772	1.44e-54	4.15e-53
TTTY14	1.60658	0.378878	-2.08419	5.93e-14	8.05e-14
GAPLINC	0.0851984	0.811895	3.2524	1.47e-49	7.07e-49
LINC00346	0.134962	0.889	2.71963	4.43e-50	2.29e-49
IGLV2-8	1.32367	14.7359	3.47673	1.04e-35	2.27e-35
ADARB2	1.68375	0.214689	-2.97136	9.73e-50	4.81e-49
FAM157B	0.78146	0.0149157	-5.71126	3e-41	7.94e-41
TNFRSF1B	2.70537	11.8372	2.12943	9.66e-52	6.9e-51
TMPRSS6	0.231664	1.52067	2.7146	3.92e-28	7.02e-28
PMF1-BGLAP	5.08676	0.938608	-2.43815	1.88e-37	4.33e-37
AC044860.1	1.38012	0.0406228	-5.08636	1.79e-55	1.05e-53
MSLN	0.640056	70.2225	6.77759	4.34e-49	1.96e-48
HLA-K	0.98377	4.88725	2.31263	7.78e-43	2.21e-42
IGHV1-2	0.763662	17.3512	4.50596	1.57e-38	3.74e-38
PYY2	1.44461	0.353046	-2.03275	1.56e-43	4.6e-43
RRAD	1.17299	5.7457	2.29229	1.07e-40	2.76e-40
U73166.1	1.03106	0.257574	-2.00108	4.86e-49	2.18e-48
AF201337.1	0.128117	1.12043	3.12852	3.94e-52	3.17e-51
AL365181.2	0.112238	1.6067	3.83946	2.06e-40	5.27e-40
AL589880.1	0.100926	1.80002	4.15664	4.47e-52	3.53e-51
FNDC10	0.516569	3.83696	2.89293	8.76e-55	2.93e-53
DEPDC1B	0.127104	1.21195	3.25325	6.92e-50	3.49e-49
CEP68	40.2729	2.62138	-3.94141	0.00170042	0.00186257
GJB2	1.82584	21.5826	3.56323	1.51e-45	5.03e-45
CYP4F3	0.214465	2.90662	3.76052	2e-48	8.37e-48
CCL19	1.85923	27.6391	3.89394	3.06e-35	6.59e-35
AP001542.1	0.195277	1.20036	2.61987	3.99e-26	6.85e-26
GPR89B	5.0063	0.663747	-2.91504	1.81e-51	1.2e-50
LINC02881	0.606306	0.0218972	-4.79123	7.22e-53	8.01e-52
ERVE-1	6.99715	0.679328	-3.36459	1.33e-49	6.45e-49
CU633906.2	2.22845	0.00722538	-8.26875	3.43e-55	1.56e-53
RPSAP53	0.0343727	1.03653	4.91435	1.35e-14	1.85e-14
LINC00922	0.0153471	0.396625	4.69174	7.65e-45	2.43e-44
AL139353.1	0.606373	0.0892462	-2.76434	2.03e-48	8.49e-48
EIF3C	64.9302	0.885929	-6.19556	4.17e-52	3.33e-51
KLRK1	0.739445	0.142281	-2.3777	8.13e-46	2.76e-45
CTLA4	0.155602	1.16141	2.89995	2.36e-44	7.29e-44
CCDC155	1.33245	0.0239304	-5.7991	2.42e-54	6.13e-53
U62317.1	0.154999	1.80214	3.53938	5.55e-47	2.05e-46
DMBX1	0.0123592	0.614765	5.63637	2.47e-43	7.21e-43
CCL5	2.16145	13.6293	2.65663	5.73e-51	3.44e-50
AC063948.1	0.150116	0.725641	2.27318	9.18e-40	2.29e-39
NAGS	0.376018	2.13725	2.50688	9.57e-53	9.98e-52
ZNF706	49.6691	7.23994	-2.7783	1.18e-51	8.22e-51
GCSHP5	3.70317	0.0901329	-5.36056	2.92e-54	7.11e-53
PDHA1	31.8767	7.8774	-2.01671	9.56e-53	9.98e-52
FP236383.4	144.589	0.0142454	-13.3092	1.01e-60	6.48e-58
ESPNP	0.56637	0.114323	-2.30863	3.49e-31	6.71e-31
ADGRF4	0.0720516	1.81338	4.6535	2.02e-49	9.51e-49
AL590004.3	0.149735	0.767198	2.35718	2.79e-27	4.91e-27
AL391883.1	0.408844	0.0547373	-2.90095	2.63e-39	6.44e-39
MTND4P12	0.998847	18.2158	4.18878	1.38e-46	4.95e-46
ACTN2	1.43659	0.128169	-3.48653	4.66e-53	5.74e-52
ADGRG7	0.107863	0.664162	2.62234	7.81e-25	1.31e-24
MMP14	11.7242	95.6885	3.02886	3.94e-49	1.79e-48
AC109309.1	0.00977808	0.417918	5.41753	6.04e-26	1.03e-25
NPIPA8	3.45878	0.00290593	-10.2171	2.66e-52	2.28e-51
CYP51A1	6.61058	1.51955	-2.12113	4.94e-51	3e-50
HLA-U	0.240453	1.42779	2.56996	8.24e-33	1.65e-32
NPIPA7	6.81788	0.0100225	-9.40994	5.04e-61	3.69e-58
LINC00894	2.14569	0.366297	-2.55036	1.3e-51	8.98e-51
LEMD1	0.115311	3.49034	4.91977	6.29e-49	2.79e-48
RRM2	0.642571	3.92491	2.61073	7.52e-46	2.56e-45
SNHG7	31.0355	5.79398	-2.42129	4.68e-50	2.42e-49
TMEM154	0.195659	1.45903	2.89859	6.71e-49	2.97e-48
TIMD4	0.0663293	0.542118	3.03089	1.36e-28	2.47e-28
SREK1	12.604	2.89795	-2.12078	5.37e-53	6.4e-52
MST1	9.7749	1.28294	-2.92963	3.04e-53	4.14e-52
LPCAT3	16.9038	2.75609	-2.61665	1.01e-53	1.82e-52
CCL21	4.99766	34.7925	2.79945	8.88e-28	1.58e-27
SLC16A10	4.49338	0.765146	-2.55399	1.9e-48	8e-48
EDRF1-AS1	1.01883	0.086428	-3.55927	9.26e-54	1.7e-52
CDC42EP5	4.61297	20.2943	2.13731	7.42e-45	2.36e-44
IGLV3-12	0.0281937	0.639372	4.50321	5.08e-21	7.87e-21
PTPRR	0.143739	1.67544	3.54301	2.07e-49	9.73e-49
VSTM2L	1.0144	20.0772	4.30687	1.21e-53	2.08e-52
LYRM9	5.55459	1.15752	-2.26265	3.22e-53	4.33e-52
MYL2	1.50077	0.112441	-3.73846	1.15e-36	2.57e-36
CD109	0.284403	3.59743	3.66096	4.58e-52	3.61e-51
GLS2	13.9021	0.177362	-6.29246	2.3e-53	3.38e-52
PLBD1	5.52679	22.239	2.00858	1.09e-43	3.25e-43
SARS2	8.45155	1.49538	-2.49871	5.69e-53	6.68e-52
ULBP3	0.21124	0.955706	2.17768	9.86e-47	3.56e-46
TAS2R46	1.8046	0.0107022	-7.39762	1.97e-14	2.69e-14
AL137073.1	0.0403968	0.359855	3.1551	1.01e-24	1.68e-24
FERMT1	0.87098	8.12689	3.22199	9.38e-51	5.42e-50
MTCYBP18	0.216494	1.23489	2.51198	1.17e-17	1.69e-17
SCUBE3	0.089447	1.44852	4.0174	2.03e-52	1.81e-51
CDT1	0.39206	2.49284	2.66864	3.05e-52	2.55e-51
TIMM8AP1	0.060037	0.367534	2.61395	1.81e-23	2.93e-23
GSTT2B	6.26576	1.4347	-2.12674	7.7e-44	2.31e-43
MAGEB17	0.723899	0.115494	-2.64797	1.65e-43	4.86e-43
ECHDC2	56.1432	4.044	-3.79526	1.11e-52	1.13e-51
CTAGE4	1.67102	0.128806	-3.69745	1.28e-49	6.21e-49
PIK3R2	4.93045	0.267002	-4.2068	2.86e-53	3.98e-52
EGR2	0.578491	5.06011	3.1288	7.21e-51	4.26e-50
TTYH1	7.6192	1.0891	-2.8065	7.75e-49	3.4e-48
FAM3D	0.543943	15.8339	4.86341	4.08e-47	1.52e-46
FGF7P6	1.25224	0.0374112	-5.06489	1.96e-54	5.23e-53
AP003469.2	0.0938975	0.604161	2.68577	8.44e-44	2.53e-43
ADAM12	0.246292	3.64086	3.88584	4.41e-49	1.99e-48
NPHS1	7.85796	0.615262	-3.67488	3.01e-53	4.12e-52
AQP9	0.421067	1.91026	2.18165	2.83e-34	5.92e-34
TNFRSF17	0.132388	0.974391	2.87973	1.21e-28	2.19e-28
AC022211.2	0.0987171	0.467429	2.24337	1.53e-32	3.06e-32
ABHD1	0.481856	0.11261	-2.09726	2.93e-47	1.11e-46
FAM83B	0.400793	1.77895	2.1501	4.38e-40	1.11e-39
AC002064.3	0.0202673	0.415277	4.35685	4.19e-28	7.5e-28
LINC02182	0.104274	0.826565	2.98675	1.76e-31	3.42e-31
TUBA8	1.49702	0.0623393	-4.5858	1.09e-54	3.4e-53
DEFB131E	1.3566	0.0723827	-4.2282	1.02e-36	2.29e-36
AL121761.1	0.160728	1.88492	3.55181	4.54e-42	1.24e-41
GPSM3	3.07481	12.4875	2.02192	6.87e-51	4.06e-50
GPR20	0.13569	0.769517	2.50364	3.3e-31	6.35e-31
PABPC1L	21.5617	3.76864	-2.51636	9.41e-53	9.87e-52
Z98259.1	0.711785	0.0585776	-3.60302	1.91e-43	5.62e-43
EPB41L4A-AS1	37.5347	4.85445	-2.95084	3.33e-51	2.09e-50
AC004975.2	0.109872	0.460265	2.06663	2.04e-25	3.46e-25
MEG9	3.8258	0.492588	-2.95731	7.15e-48	2.85e-47
AC138932.1	4.29042	0.310242	-3.78966	6.39e-54	1.29e-52
AC009549.1	0.178928	1.02029	2.51153	1.01e-40	2.61e-40
AGAP7P	1.04106	0.130431	-2.9967	7.85e-47	2.86e-46
ABCA17P	0.447718	0.0879437	-2.34794	1.23e-47	4.8e-47
COCH	9.21171	0.714517	-3.68843	1.97e-47	7.54e-47
NDP	0.0464657	0.726567	3.96686	2.03e-48	8.49e-48
HSF4	27.7308	2.98119	-3.21753	1.93e-51	1.28e-50
CCR1	0.709338	2.90988	2.03641	1.7e-44	5.28e-44
ECEL1P2	0.0539493	0.446537	3.0491	1.18e-17	1.72e-17
CCDC184	0.334031	1.8473	2.46737	2.11e-50	1.15e-49
TLCD4-RWDD3	1.13402	0.283392	-2.00057	2.22e-53	3.3e-52
PPP1R14C	0.390161	4.43121	3.50556	4.28e-53	5.38e-52
LINC00941	0.209558	1.79428	3.09799	2.15e-40	5.5e-40
FGF2	0.355959	1.65995	2.22136	6.74e-43	1.92e-42
OCLNP1	0.997761	0.241163	-2.04869	2.91e-20	4.44e-20
ELF4	1.21095	7.4541	2.6219	3.93e-55	1.7e-53
PICART1	0.0846579	0.464482	2.45591	1.49e-45	4.96e-45
IL12RB2	1.40644	0.131572	-3.41813	3.23e-52	2.68e-51
C1QTNF3-AMACR	0.407856	0.00957309	-5.41293	1.45e-25	2.46e-25
KRT6B	0.575336	6.60852	3.52185	2.93e-38	6.92e-38
AMTN	0.138859	0.677044	2.28563	1.46e-23	2.38e-23
CD177	0.339219	1.66883	2.29855	1.44e-09	1.8e-09
UBE2QL1	0.318817	1.45944	2.19462	3.43e-36	7.6e-36
AC025580.1	0.169227	1.73414	3.35719	2.27e-50	1.23e-49
TGFB3-AS1	0.417695	0.053405	-2.9674	1.2e-35	2.6e-35
IGFBP3	4.95846	71.193	3.84377	1.3e-53	2.19e-52
AL590764.1	0.108589	0.70267	2.69397	1.94e-41	5.19e-41
DNASE2B	0.102781	0.935017	3.18542	1.35e-14	1.85e-14
IGLC6	0.0509635	0.935213	4.19776	1.35e-30	2.55e-30
GZMA	0.748333	5.1307	2.7774	2.6e-51	1.67e-50
FUCA1	5.51161	22.6545	2.03925	2.71e-54	6.76e-53
PLCXD2	3.50128	0.541814	-2.69201	2.71e-50	1.46e-49
PDE2A-AS2	0.0966718	0.417882	2.11193	4.5e-35	9.65e-35
MIPOL1	1.7756	0.400766	-2.14747	1.64e-50	9.08e-50
SLC25A45	10.7382	1.15139	-3.2213	5.89e-53	6.84e-52
MRPL23-AS1	0.815132	0.044424	-4.19762	5.58e-55	2.14e-53
TDH	4.70796	0.182957	-4.68552	3.93e-53	5.02e-52
LINC00443	0.0172235	2.08978	6.92283	1.85e-37	4.26e-37
GDPD2	0.140033	0.859541	2.6178	8.13e-46	2.76e-45
AC139256.3	4.54035	0.380146	-3.57818	3.47e-54	8.11e-53
MEIS1-AS2	0.529921	0.103899	-2.3506	7.08e-47	2.59e-46
AC008438.1	0.151044	0.973811	2.68868	1.67e-53	2.66e-52
PDK2	15.0987	2.95838	-2.35155	4.48e-51	2.74e-50
IGLV1-51	2.26746	45.6041	4.33002	4e-42	1.1e-41
FBLN2	2.69061	16.9258	2.65321	8.65e-48	3.43e-47
AC008267.3	0.0428922	0.82249	4.26121	1.61e-55	9.96e-54
SCG2	3.87022	37.4465	3.27434	3.26e-19	4.86e-19
ITGA3	7.07021	28.7808	2.02528	4.23e-48	1.72e-47
ARHGEF4	8.25966	1.35864	-2.60392	2.71e-50	1.46e-49
ZNF410	5.92804	0.36356	-4.02729	2.06e-52	1.84e-51
CD28	0.103612	0.769542	2.89281	2.48e-45	8.14e-45
S100A2	0.862456	33.7809	5.29161	9.97e-44	2.97e-43
TK1	2.0147	10.9424	2.44129	1.62e-47	6.25e-47
AL606970.1	0.0832658	0.389473	2.22573	0.000440718	0.000489636
IGHV4-31	0.239656	10.4594	5.44769	5.55e-47	2.05e-46
ZBTB16	5.47534	1.35001	-2.01998	2.78e-42	7.69e-42
NUDT4B	1.59977	0.00382271	-8.70906	5.32e-59	2.27e-56
AL844908.1	0.156581	1.1081	2.8231	3.86e-47	1.44e-46
CYP2C9	0.26022	2.14984	3.04643	2.28e-29	4.2e-29
MTCO1P40	0.304415	4.91964	4.01444	2.41e-46	8.49e-46
MUC5AC	0.345408	14.1334	5.35467	2.4e-40	6.12e-40
CU634019.2	1.74832	0.000217344	-12.9737	9.37e-62	1.13e-58
SLC31A2	5.00228	0.656424	-2.92988	4.11e-54	9.21e-53
RAMACL	1.45923	0.225075	-2.69674	1.31e-23	2.13e-23
LDLRAD1	0.0412548	0.650396	3.97869	1.4e-39	3.47e-39
INPP5J	4.34291	1.00145	-2.11658	1.14e-50	6.52e-50
MRPL53	16.3814	1.74042	-3.23455	1.36e-52	1.32e-51
FKBP11	55.022	6.12678	-3.16681	1.1e-50	6.28e-50
RGL3	17.2197	4.08526	-2.07556	1.34e-51	9.24e-51
MAFB	3.57783	16.5392	2.20873	1.09e-43	3.25e-43
AC012615.3	2.12092	0.000171025	-13.5982	2.94e-62	7.57e-59
AC069200.3	0.195087	0.839328	2.10512	5.36e-36	1.18e-35
UQCRFS1P1	1.1884	0.102498	-3.53535	7.01e-45	2.23e-44
AC000061.1	0.0750808	0.452399	2.59108	9.99e-13	1.33e-12
UBE2MP1	0.137732	0.693533	2.3321	1.47e-46	5.26e-46
AL132780.3	2.71872	9.03e-05	-14.8777	3.24e-62	7.57e-59
PDE4DIP	8.64735	1.91341	-2.17611	4.35e-55	1.82e-53
TICAM2	1.30617	0.0553479	-4.56067	9.14e-55	3.04e-53
HCG25	6.56844	0.273265	-4.58718	1.62e-53	2.6e-52
AC008894.2	5.15688	0.0207926	-7.95429	3.36e-55	1.54e-53
STS	0.998431	4.47289	2.16347	6.72e-54	1.34e-52
LMO3	6.04001	0.646804	-3.22315	3.86e-51	2.39e-50
MANCR	0.054491	0.691692	3.66604	5.94e-40	1.49e-39
NUTM2A	0.67786	0.0594414	-3.51145	2.22e-49	1.04e-48
LINC01522	0.0294747	0.568359	4.26925	2.1e-09	2.62e-09
FMC1-LUC7L2	4.18712	0.00552123	-9.56675	1.79e-55	1.05e-53
MGLL	2.6562	13.5925	2.35537	1.13e-53	1.99e-52
APOBEC1	0.0285979	3.55148	6.95637	6.02e-46	2.06e-45
CBS	36.4347	0.0802432	-8.82672	2.6e-54	6.52e-53
AL445426.1	0.0375021	0.458296	3.61124	5.22e-43	1.5e-42
AC009065.7	0.349259	0.0781065	-2.16078	4.48e-27	7.84e-27
PTGIS	1.21266	10.2273	3.07618	3.21e-45	1.04e-44
IGHV1-69D	0.707682	15.0416	4.40972	5.55e-42	1.52e-41
GTF2IRD2	6.03108	0.477183	-3.6598	2.83e-52	2.41e-51
SAA2-SAA4	0.146369	1.14937	2.97316	2.91e-31	5.61e-31
AC009065.6	0.625665	4.5446	2.86069	5.12e-48	2.07e-47
FAM171B	0.340538	1.6948	2.31523	1.87e-52	1.69e-51
SYT12	0.239431	1.34137	2.48603	3.04e-33	6.19e-33
ELK3	2.29712	11.262	2.29357	1.07e-53	1.9e-52
SNRPCP3	0.0759977	0.325201	2.09731	1.86e-32	3.71e-32
PGGHG	108.433	14.5552	-2.89721	1.37e-50	7.69e-50
PRCD	1.21167	0.266214	-2.18634	1.52e-49	7.29e-49
IGHV2-26	0.176228	10.8439	5.9433	1.21e-40	3.12e-40
EEF1A2	5.09512	23.5008	2.20552	2.35e-16	3.33e-16
CD300LF	0.426749	2.62854	2.6228	4.23e-48	1.72e-47
AC004594.1	0.365673	0.0496698	-2.88011	1.07e-31	2.09e-31
SYCP2L	1.16197	0.109279	-3.41049	9.73e-53	1.01e-51
CD300LG	0.846068	0.127957	-2.72512	1.42e-41	3.82e-41
AC019197.1	1.05969	0.19817	-2.41884	1.75e-46	6.22e-46
SH3RF3-AS1	0.155139	0.728307	2.23099	4.07e-53	5.17e-52
SERPINB4	0.039255	0.95169	4.59954	6.9e-26	1.18e-25
LINC01347	1.0448	0.130954	-2.99609	3.97e-53	5.06e-52
PLAAT4	4.30471	32.1939	2.9028	4.89e-52	3.83e-51
TMEM211	0.0537956	0.507805	3.23871	1.31e-19	1.98e-19
MTCP1	6.83227	0.45603	-3.90517	8.23e-54	1.56e-52
ISCA1P4	0.032918	0.483807	3.87749	1.06e-28	1.93e-28
LINC01238	2.68189	0.32552	-3.04243	1.34e-49	6.45e-49
HSPD1P11	0.970815	0.0575297	-4.07682	2.59e-53	3.7e-52
CSDC2	11.2104	1.57471	-2.83168	3.97e-42	1.09e-41
FGF12	2.32903	0.387886	-2.58602	3.23e-52	2.68e-51
RAB3B	0.393463	1.9008	2.27231	2.48e-45	8.14e-45
HAVCR2	0.936849	3.90053	2.05778	1.74e-45	5.76e-45
NPHP3-ACAD11	0.518527	0.00325794	-7.31431	1.01e-52	1.04e-51
IGHM	7.60339	100.117	3.7189	7.55e-40	1.89e-39
P2RY10	0.17948	1.00601	2.48675	6.18e-35	1.32e-34
ASPM	0.10558	1.10939	3.39336	1.63e-47	6.29e-47
AC022211.4	0.0941723	0.895598	3.24948	8.53e-45	2.7e-44
IRAK2	0.857826	4.69959	2.45378	9.5e-52	6.8e-51
CHGB	10.3941	77.0229	2.88952	0.00118195	0.00129904
LINC00923	0.716355	0.0802376	-3.15832	9.88e-47	3.57e-46
SERPINB5	0.170129	9.90336	5.86322	7.67e-47	2.8e-46
ETV7	0.731268	3.15346	2.10846	2.62e-48	1.09e-47
INTS11	29.008	7.16368	-2.01768	9.17e-53	9.7e-52
AC139256.2	1.25964	0.021242	-5.88995	1.8e-55	1.06e-53
AC245297.2	1.38846	0.0968337	-3.84183	9.17e-55	3.04e-53
NUTM2D	1.66939	0.118452	-3.81694	5.46e-53	6.49e-52
IGLV1-40	2.10834	55.7208	4.72404	1.47e-45	4.88e-45
STMN2	1.17102	7.27641	2.63546	4.19e-44	1.28e-43
CAMK2N1	3.06793	34.0961	3.47427	4.66e-57	1.11e-54
CYP4F23P	0.0754601	0.352764	2.22492	4.63e-23	7.45e-23
SEPTIN14P19	0.880214	0.000252744	-11.766	8.89e-62	1.13e-58
MYLKP1	0.647716	0.0640506	-3.33808	6.23e-42	1.7e-41
RCL1	11.017	2.16505	-2.34726	4.38e-49	1.98e-48
IGHV7-81	0.0609944	0.963538	3.98159	1.47e-48	6.26e-48
IGHV2-70	0.231872	5.25925	4.50346	1.24e-34	2.64e-34
PPEF1	0.133785	0.586145	2.13135	6.61e-33	1.33e-32
CDC20	0.49603	6.36715	3.68215	1.02e-53	1.83e-52
PLEKHG1	0.722126	3.64336	2.33495	5.99e-53	6.9e-52
RHOXF1P1	3.34165	0.447553	-2.90043	1.07e-47	4.22e-47
FBXO15	0.67752	0.139471	-2.2803	4.82e-47	1.79e-46
SLC22A25	0.566303	0.00187521	-8.23838	1.25e-14	1.72e-14
SYBU	26.6479	3.21856	-3.04953	2e-49	9.44e-49
SSC5D	0.823502	4.12759	2.32545	4.16e-48	1.7e-47
LINC02014	0.0184441	0.59913	5.02164	1.13e-50	6.46e-50
MGAT2	5.99984	1.267	-2.2435	4.51e-52	3.55e-51
AP002954.1	0.0491918	0.383776	2.96378	1.02e-30	1.94e-30
SMG1P1	2.53863	0.038836	-6.03051	4.21e-55	1.77e-53
STON2	0.325964	1.37733	2.07909	5.92e-51	3.54e-50
SPATA20P1	0.0436002	0.688978	3.98205	4.18e-32	8.25e-32
AC116533.1	84.2914	12.9073	-2.7072	2.23e-53	3.31e-52
KCNS1	0.0916278	0.772256	3.07522	1.67e-43	4.92e-43
TPTEP1	2.94024	0.329549	-3.15737	2.44e-52	2.12e-51
CHSY3	0.196938	1.32796	2.7534	2e-48	8.37e-48
GSTM2	30.4725	1.37756	-4.46732	5.39e-54	1.13e-52
DARS-AS1	0.887567	0.171322	-2.37314	1.9e-51	1.26e-50
AZGP1	82.4871	18.5857	-2.14997	3.35e-45	1.09e-44
AC092868.2	0.289164	4.55197	3.97653	1.13e-45	3.78e-45
RAD52	55.4562	1.80595	-4.94052	4.84e-48	1.96e-47
GMDS-DT	3.04866	0.374433	-3.0254	6.51e-53	7.39e-52
PSCA	1.06233	73.0524	6.10363	7.83e-40	1.95e-39
CTRB1	2762.49	325.786	-3.08397	7.66e-49	3.37e-48
VXN	1.98942	0.108314	-4.19906	1.76e-53	2.77e-52
SERF1B	7.0972	0.156214	-5.50565	1.01e-53	1.82e-52
KCNJ2	0.171934	0.833031	2.27652	3.67e-50	1.92e-49
FP565260.6	2.05081	0.427158	-2.26335	1.82e-53	2.84e-52
DTNA	6.40084	0.711716	-3.16889	6.39e-54	1.29e-52
FGF12-AS2	0.455545	0.0798449	-2.51232	3.33e-41	8.81e-41
RHEBP1	1.43763	0.0258037	-5.79997	4.01e-47	1.5e-46
AQP12B	66.4513	0.470092	-7.14321	1.75e-54	4.79e-53
PPP1R14BP3	1.90734	16.5429	3.11657	3.99e-55	1.72e-53
UPK2	0.103889	1.24236	3.57996	4.31e-15	5.99e-15
AC091132.1	0.541249	0.0210891	-4.68173	4.24e-52	3.37e-51
LRRC37A2	4.06946	0.532689	-2.93347	8.8e-53	9.38e-52
KIF4A	0.109099	1.97648	4.17922	2.69e-56	3.67e-54
HOXB6	0.650101	4.62362	2.83029	2.85e-50	1.52e-49
ANLN	0.297911	3.53445	3.56854	2.36e-50	1.28e-49
H2BC9	0.0483607	0.641785	3.73018	1.92e-25	3.24e-25
SYTL1	35.3743	5.82642	-2.60202	1.95e-51	1.29e-50
SLFNL1	0.362559	0.0819266	-2.14581	8.01e-50	4e-49
AC135983.3	4.3192	0.639084	-2.75668	3.41e-54	8.01e-53
AP005264.6	1.27179	0.00715281	-7.47414	1.76e-58	6.93e-56
LINC01503	0.804539	3.54523	2.13965	9.79e-45	3.09e-44
CCL14	6.0962	0.513381	-3.56981	8.51e-54	1.6e-52
IL4I1	0.547042	2.81403	2.36291	2.8e-50	1.5e-49
PLAUR	2.36111	16.4939	2.80439	9.94e-49	4.31e-48
GTF3C2-AS1	0.735585	0.0707884	-3.37731	4.71e-51	2.86e-50
OPN1SW	0.0995826	1.97422	4.30924	1.98e-55	1.12e-53
SLC16A6P1	0.580323	0.102023	-2.50797	2.68e-45	8.76e-45
AC006237.1	0.0486328	0.761845	3.9695	5.23e-39	1.27e-38
AC010653.2	1.00321	0.010338	-6.60052	3.94e-55	1.7e-53
NDUFA13	33.2989	7.94075	-2.06813	5.4e-52	4.17e-51
INO80B-WBP1	4.46109	0.00816097	-9.09444	1.19e-55	8.46e-54
GPR89A	5.46032	0.704441	-2.95444	6.43e-51	3.83e-50
ADORA2A	0.95779	0.0666506	-3.84502	2.23e-55	1.19e-53
KRT23	1.32956	10.1411	2.93119	1.82e-36	4.06e-36
LRCH4	13.7026	2.75377	-2.31497	4.82e-53	5.88e-52
PRR11	0.219129	1.79729	3.03597	4.15e-52	3.31e-51
GPNMB	5.45364	23.4274	2.10291	3.71e-42	1.02e-41
TMEM200A	0.569584	2.92522	2.36056	1.63e-47	6.29e-47
AC254629.1	0.0482102	0.451545	3.22746	2.92e-31	5.63e-31
IFIT2	0.936765	4.25696	2.18406	4.9e-51	2.98e-50
AC005392.2	0.0474991	0.853352	4.16717	2.2e-30	4.15e-30
LINC01976	0.118188	0.672087	2.50756	2.76e-07	3.3e-07
CCDC196	1.40972	0.0424093	-5.05488	1.09e-51	7.65e-51
AC068831.6	1.71159	0.163607	-3.38704	6.37e-49	2.82e-48
GPAA1P1	0.831323	9.01e-05	-13.1716	2.56e-61	2.43e-58
PRKAR1B-AS1	0.294808	1.50453	2.35146	1.87e-48	7.87e-48
CYLC2	0.422847	0.000603961	-9.45146	7.56e-44	2.27e-43
NPIPA5	6.46537	0.753396	-3.10125	1.39e-50	7.8e-50
SDC1	4.82993	64.2725	3.73413	1.53e-52	1.44e-51
AC010618.2	0.0767589	0.419539	2.4504	3.48e-37	7.94e-37
CFAP100	0.581578	0.0238054	-4.61061	1.82e-05	2.09e-05
PRORP	3.11412	0.664306	-2.2289	2.89e-53	4.01e-52
CLEC18B	0.861145	0.15016	-2.51975	2.92e-43	8.51e-43
GUCY1B2	0.05601	0.44149	2.97862	5.65e-27	9.86e-27
ANKRD20A5P	3.14738	0.264393	-3.5734	3.4e-52	2.8e-51
AC005062.1	3.18527	0.282735	-3.49389	3.76e-49	1.71e-48
LINC02086	0.0593731	4.00366	6.07537	6.92e-44	2.08e-43
PKD1P1	3.24062	0.00326918	-9.95312	2.04e-55	1.13e-53
TCN1	2.0767	65.152	4.97144	2.54e-45	8.33e-45
IGLV3-10	0.767879	13.6699	4.15398	5.18e-36	1.14e-35
AC026464.1	0.39797	0.0215822	-4.20474	1.33e-48	5.69e-48
C11orf52	6.31435	0.0504439	-6.96781	4.03e-54	9.08e-53
GDPD4	0.700379	0.0629617	-3.47559	1.36e-25	2.31e-25
H2AC18	5.65604	0.0133975	-8.72168	3.23e-56	4.13e-54
BATF	0.696809	10.0601	3.85174	3.84e-54	8.76e-53
AC063976.2	0.402629	0.0710333	-2.50288	4.3e-51	2.64e-50
HOXB-AS4	0.00357171	0.732121	7.67932	8.48e-25	1.42e-24
SPSB3	22.3141	0.7512	-4.89261	3.01e-53	4.12e-52
IGKV3OR2-268	0.0428404	2.48003	5.85524	1.16e-27	2.06e-27
PLEK2	2.62875	20.8989	2.99098	4.2e-45	1.35e-44
IFI6	12.912	196.631	3.92871	2.63e-53	3.74e-52
IGKV1D-43	0.0114075	0.499419	5.4522	5.21e-22	8.23e-22
KRTAP13-2	0.918001	0.000471262	-10.9278	3.42e-45	1.11e-44
PCDHA9	0.567406	0.00913709	-5.9565	2.33e-37	5.35e-37
AC106795.5	0.35839	0.0574043	-2.6423	4.43e-29	8.12e-29
GPR1	0.0508074	0.674185	3.73004	4.7e-43	1.35e-42
GDF10	3.647	0.350195	-3.38048	5.21e-50	2.67e-49
SPDYE2	0.699962	0.0704299	-3.31302	6.64e-51	3.94e-50
FN1	16.975	141.598	3.06032	1.86e-41	4.96e-41
H2AC8	0.398502	1.86077	2.22324	1.68e-25	2.85e-25
FAM163A	0.07404	0.726476	3.29454	1.44e-30	2.74e-30
AL158163.1	2.25875	0.381971	-2.56399	1.53e-51	1.04e-50
CCDC170	0.154612	0.743878	2.26642	1.06e-45	3.57e-45
CU633967.1	4.22195	0.00510434	-9.69197	5.78e-56	5.53e-54
AL512328.1	0.0698926	0.344904	2.30298	1.48e-16	2.1e-16
PTMAP4	0.0454372	1.38603	4.93094	2.6e-54	6.52e-53
AC125611.3	6.48542	0.00214993	-11.5587	7.83e-60	4.11e-57
IGFL2-AS1	0.0558269	1.31697	4.56012	1.77e-34	3.73e-34
ARPC4-TTLL3	2.24316	0.12211	-4.19928	1.8e-52	1.65e-51
ANKRD62	0.486705	0.0135692	-5.16464	4.72e-53	5.8e-52
AC139426.1	0.537947	0.00231376	-7.86108	3.62e-31	6.96e-31
LINC02256	1.76703	0.390426	-2.17821	1.29e-46	4.62e-46
WNT2	0.13745	3.43693	4.64415	2.21e-47	8.4e-47
DIABLO	8.60524	1.213	-2.82664	6.17e-52	4.68e-51
MAGED4B	4.55432	0.0026244	-10.761	3.56e-57	9.1e-55
GREB1L	0.102413	0.458981	2.16404	6.27e-25	1.05e-24
OR52N1	1.19908	0.00404174	-8.21273	2.95e-23	4.78e-23
AMYP1	22.7496	0.277654	-6.35641	8.12e-52	5.93e-51
BHLHA15	53.624	3.30846	-4.01865	2.85e-49	1.32e-48
NPIPB5	28.7372	0.221354	-7.02042	4.79e-54	1.03e-52
SLC5A1	0.69059	7.53162	3.44706	1.12e-48	4.83e-48
PKD1L2	0.717986	0.0966123	-2.89368	3.76e-32	7.43e-32
AC004623.1	0.88706	0.139053	-2.6734	3.14e-54	7.52e-53
DUXAP8	1.06802	0.2434	-2.13354	8.45e-48	3.35e-47
AC084876.1	1.14527	0.270463	-2.08218	2.81e-45	9.17e-45
LINC01140	1.29064	0.263966	-2.28967	1.62e-53	2.6e-52
TRIL	0.31435	1.47921	2.23438	4.8e-50	2.47e-49
DUSP5	2.51099	14.6489	2.54447	2.07e-51	1.36e-50
MUC12-AS1	0.12976	3.05092	4.55533	7.69e-54	1.49e-52
CLPSL1	28.645	2.89478	-3.30676	1.58e-27	2.79e-27
HM13	53.0405	11.599	-2.19309	4.81e-52	3.77e-51
AL034369.1	29.6216	4.56671	-2.69742	1.75e-24	2.9e-24
FBXO9	19.5227	3.81494	-2.35542	1.33e-53	2.24e-52
C6orf201	0.38679	0.0640156	-2.59505	2.84e-47	1.07e-46
TG	1.46339	0.216667	-2.75577	8.1e-42	2.2e-41
CCDC144B	1.08568	0.0888678	-3.6108	3.58e-50	1.88e-49
AC024267.7	1.7138	0.0075806	-7.82067	5.57e-55	2.14e-53
LINC01612	0.0892387	0.674425	2.91792	2.3e-13	3.09e-13
CLK4	9.45426	2.25957	-2.06492	9.91e-54	1.8e-52
TFF3	4.32707	120.214	4.79607	4.28e-42	1.17e-41
AC009022.1	9.23647	1.49657	-2.62568	7.92e-52	5.8e-51
DAAM2-AS1	1.48034	0.128831	-3.52237	1.85e-53	2.88e-52
GP2	1394.16	96.4659	-3.85323	2.49e-50	1.34e-49
AC022210.1	1.34637	0.258338	-2.38174	1.62e-43	4.77e-43
AC022509.3	0.278461	1.3992	2.32905	9.35e-45	2.95e-44
SLC24A3	0.464107	4.05633	3.12764	2.05e-55	1.13e-53
RPL29P19	0.111256	1.11411	3.32394	5.63e-45	1.8e-44
IGLV3-9	0.193383	9.12377	5.5601	1.5e-39	3.7e-39
UBBP1	0.0127436	0.44961	5.14083	1.19e-43	3.54e-43
FSCN1	2.57753	19.8699	2.94652	1.67e-54	4.65e-53
ENKUR	0.0746508	0.444467	2.57385	1.79e-37	4.12e-37
TEN1	7.33991	0.0769418	-6.57585	1.77e-55	1.05e-53
FGF17	1.01679	0.175762	-2.53232	3.15e-47	1.19e-46
BBIP1	5.43427	1.32929	-2.03144	1.19e-53	2.06e-52
IGLV3-16	0.0402893	0.752941	4.22407	6.1e-21	9.44e-21
TMED10P2	0.948087	0.233737	-2.02014	6.9e-38	1.61e-37
LZTS1	0.755585	3.40169	2.17059	5.9e-49	2.62e-48
CRACR2B	57.2834	8.53271	-2.74704	1.58e-50	8.8e-50
LPAR5	0.396515	3.74401	3.23914	1.94e-53	2.98e-52
HNRNPH1	87.8657	16.2515	-2.43473	9.06e-54	1.69e-52
CBR3-AS1	2.07292	0.293469	-2.82038	5.23e-52	4.06e-51
RUNX2	0.396462	2.36007	2.57357	1.15e-49	5.64e-49
AC131392.1	1.53559	0.113067	-3.76355	2.48e-50	1.34e-49
CD68	4.21286	0.98706	-2.09359	3.83e-36	8.47e-36
PTGES	0.751779	14.7538	4.29463	1.02e-51	7.2e-51
MKI67	0.24538	3.51873	3.84196	2.44e-52	2.12e-51
UMOD	1.88518	0.0989983	-4.25115	1.52e-52	1.44e-51
MATN3	0.473715	8.99714	4.24738	2.65e-52	2.27e-51
FAM131B	0.114236	0.599799	2.39246	9.26e-47	3.35e-46
FOXC2	0.123756	1.67605	3.7595	1.88e-53	2.91e-52
HSPA6	1.22267	7.50997	2.61877	3.71e-24	6.1e-24
CCR4	0.0776451	1.10142	3.82632	1.61e-45	5.34e-45
IGKV5-2	0.0957798	1.58816	4.05149	2.77e-24	4.57e-24
FAM153B	3.67974	0.157021	-4.55058	6.07e-54	1.24e-52
BBS1	9.06586	0.43631	-4.37702	2.47e-54	6.25e-53
ANAPC5	30.812	6.07851	-2.3417	3.27e-53	4.39e-52
AC027309.1	0.436954	0.0100999	-5.43507	1.72e-37	3.96e-37
ABLIM3	1.39018	5.77199	2.0538	5.74e-50	2.92e-49
CHKB-CPT1B	3.18674	0.32348	-3.30034	5.77e-54	1.19e-52
AL512274.1	0.456248	2.09969	2.20229	1.36e-39	3.35e-39
KCNK13	0.117763	0.487707	2.05012	1.05e-35	2.29e-35
LAIR2	0.0319509	0.561632	4.1357	5.75e-43	1.65e-42
AGR2	5.13772	126.14	4.61775	1.42e-49	6.86e-49
IGHV3-53	0.167975	5.32757	4.98716	3.6e-42	9.91e-42
CEACAM7	0.977802	14.5554	3.89587	4.76e-29	8.74e-29
TRGV7	0.0896869	0.470208	2.39033	5.39e-27	9.42e-27
AP000346.2	2.84528	0.593709	-2.26074	8.32e-52	6.05e-51
CFAP44	3.80142	0.880709	-2.1098	6.4e-53	7.29e-52
LINC01152	1.93113	0.270624	-2.83508	1.48e-50	8.29e-50
EDIL3-DT	0.0759251	0.468378	2.62502	7.18e-40	1.79e-39
AL353150.1	4.88557	0.866426	-2.49538	3.77e-44	1.15e-43
RNU5B-2P	0.220231	1.96226	3.15543	3.47e-50	1.82e-49
SRPX2	1.51313	8.93227	2.56149	1.85e-47	7.11e-47
CDC25C	0.0857312	0.899811	3.39173	1.52e-49	7.29e-49
IGLVI-70	0.0278858	0.561278	4.33111	4.81e-09	5.96e-09
IGLV10-54	0.39586	9.37885	4.56635	7.6e-31	1.45e-30
GAPDH	88.0958	411.301	2.22305	2.2e-56	3.26e-54
RPL29P11	3.16528	0.528626	-2.58201	1.37e-51	9.36e-51
GET4	11.8945	1.00803	-3.56069	1.16e-51	8.1e-51
GUSBP11	7.94234	0.193993	-5.35549	9.7e-55	3.14e-53
KREMEN2	0.117584	0.523884	2.15555	2.54e-27	4.47e-27
PCDHA10	0.607973	0.133073	-2.1918	3.57e-44	1.09e-43
LINC02827	0.470551	0.0965393	-2.28516	5.44e-40	1.37e-39
AC243967.2	0.00762537	0.483464	5.98646	4.83e-32	9.52e-32
AL162258.1	0.59381	0.00184443	-8.33068	5.53e-58	1.89e-55
H4C9	0.230164	4.6518	4.33706	4.83e-56	4.97e-54
H4C8	0.429517	3.37631	2.97466	3.72e-47	1.39e-46
GPHA2	16.0077	2.05982	-2.95818	4.24e-43	1.23e-42
TOP3B	4.62445	0.0660134	-6.13038	2.69e-55	1.33e-53
FABP6	0.128733	2.00309	3.95978	1.33e-30	2.52e-30
BCKDHA	7.11829	1.23494	-2.52709	3.94e-53	5.02e-52
AL022341.2	0.659589	0.0584762	-3.49564	1.74e-53	2.74e-52
SEMA3E	0.219333	1.05362	2.26416	1.21e-27	2.15e-27
MYOSLID	0.0770086	0.443936	2.52726	2.18e-37	5.01e-37
GRIN2D	0.135841	2.68393	4.30436	2.2e-54	5.69e-53
AC090877.1	0.0720002	0.362921	2.33358	1.85e-21	2.89e-21
AL136126.1	0.0730294	0.355522	2.28339	1.06e-33	2.17e-33
AC004923.4	0.115556	0.905255	2.96973	8.14e-50	4.06e-49
IGHG3	2.61207	50.6739	4.27798	1.15e-46	4.15e-46
MYEF2	7.85721	0.893644	-3.13625	9.26e-54	1.7e-52
SRSF11	43.6852	10.0941	-2.11364	1.86e-53	2.9e-52
DAPP1	0.337045	2.79164	3.0501	3.71e-47	1.39e-46
TPSG1	0.152252	1.54251	3.34075	9.32e-38	2.17e-37
AQP6	0.0808868	0.339912	2.07118	4.59e-08	5.57e-08
FITM1	3.79439	0.518721	-2.87084	3.04e-50	1.62e-49
STK25	33.4882	8.07041	-2.05294	2.5e-53	3.59e-52
PTGER2	0.446199	3.20665	2.84531	3.76e-50	1.96e-49
KRBOX1	1.71582	0.423512	-2.01842	6.53e-40	1.64e-39
IGHV3OR16-8	0.0171452	0.604974	5.14099	1.81e-23	2.94e-23
AC112721.2	0.0303342	0.489851	4.01333	3.18e-35	6.85e-35
ST8SIA4	0.339223	1.62678	2.26172	7.82e-50	3.91e-49
SPCS2P4	6.60469	0.835771	-2.98231	2.21e-53	3.28e-52
MYCN	0.0991135	0.583632	2.55791	2.64e-41	7.02e-41
AC093484.4	0.195385	0.909443	2.21866	2.46e-35	5.32e-35
ANAPC1P2	3.43684	0.796711	-2.10896	1.64e-53	2.64e-52
PROX1-AS1	1.12962	0.150584	-2.9072	4.8e-50	2.47e-49
ST8SIA2	0.0215536	0.400742	4.21667	2.31e-41	6.16e-41
RNU4ATAC18P	0.136859	0.57069	2.06002	9.02e-27	1.57e-26
VSTM4	0.599094	2.52996	2.07826	1.53e-49	7.35e-49
AC048344.4	0.103383	0.522465	2.33733	1.21e-40	3.12e-40
H2AC6	3.6512	16.2196	2.15129	4.96e-48	2e-47
CYMP	0.0192756	0.569592	4.88508	6.75e-17	9.66e-17
RPSAP7	0.0107384	0.407129	5.24463	7.93e-50	3.96e-49
IGLV1-36	0.155488	4.34782	4.80541	7.72e-32	1.51e-31
ITGA2	0.689732	11.4424	4.05221	2.16e-55	1.17e-53
AL390198.2	1.75427	0.017334	-6.66112	2.81e-56	3.79e-54
GOLGA6L4	2.06398	0.0158828	-7.02182	2.61e-55	1.32e-53
KRT16	0.442259	22.668	5.67962	3.65e-45	1.18e-44
AC073343.1	0.0476354	0.535973	3.49205	2.04e-53	3.1e-52
FAM83E	0.794672	12.618	3.98899	1.72e-51	1.15e-50
AL021368.2	1.25589	0.229879	-2.44976	1.02e-53	1.84e-52
HJURP	0.202324	2.07244	3.35659	1.3e-48	5.55e-48
SPON1	2.1403	12.904	2.59193	3.73e-46	1.3e-45
FBXL8	11.9168	2.37155	-2.32909	2.65e-51	1.69e-50
FOXF2	0.512459	2.93186	2.51631	3.77e-51	2.34e-50
PPARG	1.17627	6.64531	2.49811	2.19e-46	7.75e-46
SFRP4	2.39397	34.3854	3.84432	3.75e-48	1.53e-47
AC090589.1	0.147192	0.614161	2.06092	1.14e-22	1.83e-22
LBH	4.15305	19.3704	2.22161	3.02e-50	1.61e-49
SYNDIG1	0.223181	3.11098	3.80108	1.76e-54	4.8e-53
STYK1	0.110169	2.81778	4.67678	1.43e-52	1.38e-51
EZR	18.2803	112.483	2.62134	2.29e-54	5.88e-53
ATP4A	3.83928	0.0596326	-6.00859	1.73e-53	2.73e-52
TRPV3	1.16502	0.246097	-2.24306	1.15e-18	1.7e-18
AC084117.1	0.130632	0.959613	2.87694	1.56e-36	3.49e-36
SMN2	6.73694	0.872573	-2.94875	1.21e-44	3.8e-44
RPL39P38	0.0510986	0.628895	3.62146	2.65e-40	6.76e-40
PERP	7.43266	45.2549	2.60612	1.23e-56	2.27e-54
PFN1P8	0.533928	0.0264324	-4.33627	8.1e-50	4.04e-49
QTRT1	30.7343	7.05096	-2.12396	1.93e-52	1.74e-51
AL118505.1	0.176676	0.86901	2.29826	1.24e-38	2.97e-38
LTA	0.0985749	0.473237	2.26327	7.34e-34	1.52e-33
AC107983.1	0.535513	2.66158	2.31329	6.3e-48	2.52e-47
IGHV3-13	0.190462	5.84454	4.93952	8.78e-39	2.12e-38
AC021491.4	0.382668	0.0501316	-2.9323	4.33e-45	1.39e-44
AMY1B	4.89054	0.336363	-3.8619	6.88e-46	2.35e-45
FRMD4A	6.34094	1.12311	-2.4972	5.43e-55	2.1e-53
AGAP12P	2.1219	0.319071	-2.73341	1.87e-45	6.17e-45
TRBV10-3	0.0725503	0.412129	2.50604	4.32e-17	6.2e-17
AC011481.1	0.0853062	0.588656	2.7867	2.38e-41	6.34e-41
S100P	1.3456	122.374	6.50691	2.14e-47	8.14e-47
TRAV2	0.0590274	0.424496	2.84629	5.18e-19	7.7e-19
SLITRK6	0.0873965	1.10012	3.65394	2.28e-40	5.83e-40
VIPR2	4.49708	0.303397	-3.88971	2.5e-53	3.59e-52
ALG13-AS1	0.0291774	0.811296	4.79731	2.95e-42	8.16e-42
TRAT1	0.089442	0.510642	2.51329	3.11e-28	5.59e-28
IGHG1	9.48733	161.884	4.09281	1.55e-38	3.69e-38
PYGB	6.97984	41.0278	2.55534	2.05e-57	5.53e-55
IFIT3	2.10904	10.3493	2.29487	1.14e-50	6.52e-50
CAMTA1-DT	0.0504496	0.587107	3.54071	1.01e-48	4.37e-48
LY6E	14.1551	92.989	2.71574	1.44e-46	5.14e-46
RPP21	15.1074	3.6586	-2.04589	1.77e-52	1.62e-51
SLC13A5	0.15611	1.43853	3.20395	2.34e-13	3.14e-13
GPR132	0.338943	2.4563	2.85738	2.81e-49	1.3e-48
AC116366.1	0.288872	1.40108	2.27803	7.13e-45	2.27e-44
LOXL2	2.28733	11.4473	2.32327	3.78e-48	1.55e-47
MAP3K2-DT	0.162758	0.762931	2.22883	1.84e-44	5.69e-44
RPL17-C18orf32	3.26183	0.00600878	-9.0844	1.02e-53	1.84e-52
CRYZL2P-SEC16B	2.50544	0.165101	-3.92365	5.51e-53	6.51e-52
NEIL1	11.7991	2.31992	-2.34653	6.38e-54	1.29e-52
NUDT6	1.71247	0.343064	-2.31953	5.06e-52	3.94e-51
AC008443.4	0.0865637	0.353386	2.02941	9.88e-16	1.39e-15
SERTAD4-AS1	0.524963	2.72227	2.37452	6.12e-51	3.66e-50
TPT1-AS1	5.80473	1.03513	-2.48742	2.95e-52	2.49e-51
FHL2	3.00317	12.5215	2.05986	4.45e-47	1.66e-46
PRSS2	5664.01	1258.8	-2.16978	4.13e-38	9.7e-38
MICOS10-NBL1	0.511043	0.00724904	-6.13951	3.14e-32	6.21e-32
CKS2	1.71027	15.3757	3.16836	3.8e-56	4.41e-54
SERPINA1	36.4691	206.717	2.50291	4.62e-35	9.9e-35
AC099560.2	6.44251	1.51034	-2.09275	5.69e-47	2.1e-46
DUOXA2	0.682358	15.5695	4.51205	3.33e-44	1.02e-43
AC004890.1	0.208116	0.924636	2.1515	5.44e-34	1.13e-33
IGLV1-44	1.96308	28.5523	3.86241	3.91e-42	1.08e-41
KIF2C	0.303791	2.77931	3.19358	7.58e-55	2.64e-53
AC015917.2	0.976087	0.235175	-2.05327	3.42e-43	9.92e-43
PPP2R2C	0.265893	1.43056	2.42766	8.2e-23	1.31e-22
RHBG	1.51232	0.038758	-5.28612	3.83e-49	1.75e-48
TMED11P	36.8747	2.46991	-3.9001	3.58e-50	1.88e-49
AP002761.4	0.197882	1.3577	2.77845	5.43e-44	1.64e-43
AC018629.1	0.0262955	1.96647	6.22465	1.92e-49	9.08e-49
MSMB	0.411084	5.40501	3.71679	1.46e-16	2.08e-16
CD93	2.60463	10.9174	2.06747	4.77e-52	3.75e-51
TAGAP	0.421782	2.01614	2.25703	1.76e-46	6.27e-46
MGAT3-AS1	0.0494403	0.368881	2.89939	2.14e-31	4.15e-31
ZNF177	1.03476	0.00502559	-7.68579	8.88e-57	1.87e-54
AC020978.7	0.460535	0.101937	-2.17564	1.32e-52	1.3e-51
C19orf57	2.57119	0.553012	-2.21705	2.13e-49	1e-48
PYURF	12.1757	1.49615	-3.02468	8.95e-53	9.5e-52
KLHL30	0.0871943	0.653287	2.90541	6.17e-45	1.97e-44
GCNT1	0.677907	4.05261	2.57969	2.24e-53	3.32e-52
RNASEK	46.8859	2.93401	-3.99821	1.73e-54	4.76e-53
HK2	1.10697	11.5371	3.3816	1.01e-49	5e-49
LAMTOR5-AS1	1.1052	0.0794479	-3.79816	2.19e-55	1.17e-53
TFAP2A	0.241558	1.74017	2.84879	2.09e-42	5.82e-42
ATP8A2	0.0962892	0.457547	2.24847	9.26e-34	1.91e-33
AC092718.4	0.851884	3.4741	2.02791	7.43e-56	6.45e-54
ADGRF1	0.198606	2.37536	3.58017	5.51e-42	1.5e-41
ZNF20	0.806528	0.135032	-2.57843	3.07e-52	2.57e-51
SETD6	9.67028	2.04511	-2.24138	1.02e-51	7.2e-51
AL671710.1	1.16198	0.242131	-2.26272	4.66e-53	5.74e-52
HTRA1	12.6049	58.5358	2.21533	1.75e-50	9.66e-50
ZBED2	0.0385015	1.91093	5.63322	1.88e-45	6.21e-45
MT-CO1	915.392	4906.87	2.42234	1.19e-51	8.28e-51
LCN10	2.17884	0.0921297	-4.56375	1.3e-54	3.89e-53
DMKN	36.4693	4.72223	-2.94914	5.98e-53	6.9e-52
LAMB3	1.94895	72.3863	5.21495	3.52e-49	1.61e-48
HHIPL1	0.161614	0.959626	2.56992	6.43e-51	3.83e-50
HLA-G	0.556737	4.15489	2.89974	1.47e-48	6.26e-48
RBM5-AS1	1.33913	0.161493	-3.05175	1.3e-53	2.19e-52
KLHDC7B	0.158942	3.19304	4.32836	3.38e-47	1.27e-46
TRAV8-2	0.0408877	0.380208	3.21705	3.03e-27	5.32e-27
YBX3	72.0031	13.2401	-2.44315	1.27e-52	1.25e-51
AL596087.2	0.0247501	0.439298	4.14969	1.53e-41	4.1e-41
AC012651.1	1.66529	0.340166	-2.29146	2.98e-54	7.22e-53
SPOCD1	0.173846	1.10309	2.66567	3.27e-42	9.03e-42
SOWAHC	1.06855	4.56963	2.09643	4.14e-56	4.51e-54
AC105052.1	0.72325	0.00116326	-9.28018	3.4e-47	1.28e-46
AC123768.4	2.55243	0.0511589	-5.64074	1.22e-55	8.53e-54
IGHV3-19	0.0116925	0.80168	6.09937	8.55e-25	1.43e-24
NBPF26	2.68283	0.367096	-2.86953	8.47e-55	2.86e-53
CDC42EP2	1.97402	9.07494	2.20075	1.96e-53	3.01e-52
TRAV13-1	0.0758851	0.72215	3.25041	1.37e-31	2.67e-31
AARSD1	13.8005	1.26832	-3.44373	1.63e-52	1.52e-51
CPXM1	1.58473	12.8128	3.01527	6.09e-49	2.7e-48
AC126755.3	1.35415	0.0020424	-9.37291	5.85e-61	4.13e-58
AC020907.5	0.406542	0.0351563	-3.53155	5.51e-51	3.32e-50
TLR7	0.16417	0.847656	2.36829	7.73e-41	2.01e-40
AC048382.2	2.95244	0.495835	-2.57397	4.73e-53	5.8e-52
IGHV3-62	0.00611041	0.455338	6.21953	6.63e-13	8.85e-13
ANGPTL7	0.21489	1.02412	2.25271	3.11e-06	3.63e-06
P2RX1	15.4883	1.60654	-3.26915	6.87e-50	3.46e-49
ALDH3B2	0.181603	1.37419	2.91971	3.01e-30	5.67e-30
LINC01237	4.52726	0.296856	-3.9308	2.59e-53	3.69e-52
AL139275.2	0.579068	0.0746345	-2.95582	4.15e-45	1.34e-44
AC131009.4	0.727082	0.140896	-2.36749	1.45e-48	6.16e-48
CNTD2	0.121035	0.590396	2.28626	3.85e-07	4.59e-07
TMIE	0.134231	0.725188	2.43364	4.07e-43	1.18e-42
AC138035.1	3.97518	0.153956	-4.69043	2.11e-53	3.18e-52
PSMC1P5	8.15042	0.0641346	-6.98963	1.37e-49	6.61e-49
SLC9A4	0.031843	0.874953	4.78016	2.81e-24	4.65e-24
IGHV3-79	0.0647652	0.41651	2.68506	5.33e-27	9.32e-27
TSPAN11	0.458402	1.90448	2.05471	2.67e-37	6.12e-37
NINJ2	0.706301	2.90096	2.03818	2.37e-45	7.79e-45
LAD1	12.6474	53.2038	2.07269	2.39e-45	7.84e-45
FAM27B	1.93859	0.00533985	-8.50399	1.7e-59	7.93e-57
TRHDE	2.42623	0.352157	-2.78442	1.66e-47	6.39e-47
MOGAT3	0.0143316	0.734735	5.67995	1.49e-38	3.56e-38
CA9	2.73866	35.2201	3.68486	2.41e-23	3.91e-23
SOX21-AS1	0.021333	0.9069	5.40979	9e-39	2.17e-38
AC022400.3	0.64523	0.00865078	-6.22084	3.8e-42	1.05e-41
EPCAM-DT	0.944682	0.129151	-2.87077	2.97e-51	1.88e-50
TPT1P6	0.0750975	0.345722	2.20277	3.45e-35	7.43e-35
TNFAIP6	0.33008	4.74035	3.84411	9.08e-51	5.27e-50
FOXA1	0.314465	2.17451	2.78972	1.14e-40	2.95e-40
CXCR3	0.225947	1.84956	3.03312	3.7e-49	1.69e-48
AC093162.1	0.15606	0.742467	2.25023	4.21e-31	8.08e-31
HLA-DRB9	0.0355214	0.549462	3.95126	6.24e-36	1.37e-35
TSPO2	0.0922238	0.401837	2.1234	8.69e-27	1.51e-26
TSSK3	1.12725	0.137681	-3.03341	1.98e-53	3.02e-52
TNFRSF10A	1.06581	4.93982	2.21251	4.56e-47	1.69e-46
RGPD2	1.7608	0.0396706	-5.47201	5.77e-54	1.19e-52
FXYD1	4.32138	0.566111	-2.93233	1.02e-51	7.2e-51
NPIPA2	1.10959	0.000116411	-13.2185	1.03e-61	1.13e-58
ARMCX7P	3.2973	0.0298545	-6.7872	6.35e-55	2.34e-53
BMS1P7	0.525891	0.0297526	-4.14368	9.41e-31	1.79e-30
AC120498.2	0.12601	0.553322	2.13458	1.5e-15	2.1e-15
SNURF	2.15345	0.27678	-2.95983	5.89e-53	6.84e-52
AC009093.3	0.0523078	0.426652	3.02796	5.03e-25	8.43e-25
MIR29B2CHG	2.14239	0.531862	-2.0101	1.47e-40	3.79e-40
APOA5	0.833626	0.0339084	-4.61969	1.65e-45	5.46e-45
CTAGE8	1.22749	0.0829159	-3.88792	2.24e-42	6.24e-42
LINP1	0.0224147	1.32229	5.88244	2.68e-45	8.77e-45
THUMPD3-AS1	9.42721	1.81315	-2.37833	2.78e-52	2.37e-51
PCDH7	0.253281	3.29126	3.69983	6.22e-51	3.71e-50
PLA2G1B	1527.1	239.947	-2.67001	1.37e-41	3.68e-41
KLF2	3.96994	20.2917	2.3537	2.23e-48	9.32e-48
PSG4	0.560945	0.0345268	-4.02207	6.3e-23	1.01e-22
KNL1	0.154876	0.81808	2.40113	1.12e-44	3.53e-44
PLGLB2	0.713639	0.0116965	-5.93105	1.76e-42	4.91e-42
CCNA2	0.592815	3.4487	2.5404	2.91e-53	4.02e-52
UHRF1	0.246058	1.54869	2.65398	4.56e-47	1.69e-46
GZMM	0.321167	1.62811	2.3418	1.19e-45	3.98e-45
AC025811.1	1.44877	0.209522	-2.78965	2.76e-45	9.01e-45
IGKV3-11	4.4257	48.6389	3.45813	3.56e-37	8.11e-37
FLNC	0.472644	4.85027	3.35924	4.34e-49	1.96e-48
AC026191.1	0.469273	0.097464	-2.26749	8.42e-33	1.69e-32
IGHV3-66	0.147335	3.62339	4.62017	6.86e-39	1.66e-38
PRR4	2.17936	0.380439	-2.51817	5.47e-50	2.79e-49
H2BC7	0.0865052	0.506523	2.54977	2.25e-15	3.14e-15
PRSS3	379.562	43.6241	-3.12114	1.7e-46	6.07e-46
IGFBPL1	0.102263	0.537307	2.39346	3.73e-23	6.02e-23
TRIP13	0.433155	1.84913	2.09389	5.6e-46	1.92e-45
ENOSF1	15.2416	2.83717	-2.42548	1.45e-52	1.39e-51
AC097658.2	1.24869	0.257393	-2.27836	1.94e-39	4.79e-39
BCL10	1.8812	8.26454	2.13528	1.1e-55	8.07e-54
EMC6	9.80741	2.42824	-2.01396	4.89e-52	3.83e-51
NPC1L1	0.363113	5.28899	3.8645	8.38e-48	3.32e-47
AC108463.1	0.146483	1.47567	3.33257	2.71e-51	1.73e-50
AP000446.1	0.607724	0.0184034	-5.04537	1.14e-55	8.24e-54
AL121753.1	0.0982528	0.446931	2.18548	1.53e-40	3.93e-40
SLC38A5	59.1427	8.67189	-2.76978	1.28e-49	6.21e-49
SLC22A3	0.410356	4.81285	3.55194	4.43e-50	2.29e-49
AC008443.1	3.09468	0.619406	-2.32083	2.48e-51	1.6e-50
AC013489.3	0.985008	0.109969	-3.16304	7.3e-31	1.39e-30
HMGB2P1	0.0834906	0.408278	2.28987	1.5e-24	2.5e-24
MTND6P4	0.124573	0.95621	2.94034	1.69e-37	3.9e-37
SMIM25	0.654783	2.63462	2.00851	5.58e-39	1.35e-38
ARL9	0.0986559	0.957695	3.27909	1.98e-53	3.02e-52
TRMT9B	1.76684	0.416366	-2.08525	2.5e-51	1.61e-50
PPIAP39	0.197451	1.17774	2.57646	1.21e-39	2.99e-39
CASC9	0.0903159	1.11051	3.6201	4.7e-11	6.06e-11
KCP	0.185007	1.83709	3.31178	1.52e-38	3.64e-38
TACR2	0.153931	1.04614	2.76471	1.6e-21	2.51e-21
PIGR	4.0686	76.0342	4.22404	9.26e-39	2.23e-38
RNVU1-21	0.0858224	0.414078	2.27048	1.18e-23	1.92e-23
SMIM11B	4.48423	0.00103672	-12.0786	3.74e-58	1.3e-55
GPS2	15.7611	1.2293	-3.68045	4.87e-54	1.04e-52
CDH3	0.794364	10.9982	3.79132	1.36e-49	6.55e-49
AC099850.4	0.0794407	2.2786	4.84213	2.27e-55	1.2e-53
COX6B2	0.224331	1.95199	3.12124	7.77e-31	1.48e-30
BACE1	28.5316	6.13105	-2.21835	2.34e-48	9.76e-48
DNAH12	0.505471	0.0918931	-2.4596	8.26e-49	3.62e-48
DRP2	0.0577525	0.436795	2.919	5.94e-41	1.56e-40
ARSI	0.208765	1.89479	3.18209	2.88e-48	1.19e-47
PLS1	2.4504	11.1326	2.1837	9.83e-48	3.87e-47
IGKV1D-16	0.144486	2.38589	4.04552	6.37e-32	1.25e-31
SOX9-AS1	4.80392	0.284032	-4.08009	2.74e-52	2.34e-51
HPCAL4	2.31725	0.156913	-3.88438	9.96e-43	2.82e-42
AC147067.1	0.490831	2.94143	2.58322	1.36e-53	2.28e-52
C16orf54	0.260658	2.52506	3.27609	1.44e-51	9.78e-51
AC144548.1	0.985535	0.18336	-2.42623	1.98e-53	3.02e-52
WDR92	1.58569	0.347615	-2.18955	1.64e-53	2.64e-52
NDST2	5.85812	0.520984	-3.49113	1.76e-54	4.8e-53
RGS16	2.60425	10.5837	2.0229	1.24e-41	3.33e-41
E2F8	0.0783167	0.905758	3.53173	5.04e-50	2.59e-49
E2F2	0.0902456	0.60573	2.74675	1.95e-46	6.92e-46
AC004816.1	0.466817	2.07976	2.15549	4.51e-48	1.83e-47
SNAI1	1.31903	5.33186	2.01516	4.78e-47	1.77e-46
BUB1B-PAK6	1.19315	0.00193572	-9.26769	1.29e-55	8.88e-54
HOXA13	0.0169543	1.07354	5.98458	1.09e-29	2.03e-29
KIF11	0.315054	2.6531	3.07401	2.31e-55	1.21e-53
AP003733.1	0.448401	0.0228328	-4.29561	7.8e-52	5.72e-51
COL11A1	0.534285	14.2374	4.73593	6.04e-44	1.82e-43
DRC1	0.0404444	0.44846	3.47097	8.41e-20	1.27e-19
FSTL1	6.48583	32.9793	2.3462	8.93e-48	3.53e-47
SPRR1B	0.658515	10.0839	3.9367	5.4e-18	7.89e-18
ASPHD2	0.333307	3.86581	3.53585	6.48e-56	5.97e-54
AL731733.1	0.410026	0.0580068	-2.82142	5.15e-51	3.11e-50
TYRP1	0.0650649	0.361595	2.47442	1.51e-20	2.32e-20
RN7SL386P	40.2724	0.54065	-6.21895	1.76e-54	4.8e-53
SERINC2	8.92252	39.7218	2.15441	2.06e-43	6.05e-43
PLEKHH3	22.9919	4.72256	-2.28348	1.23e-50	6.96e-50
NDUFA6-DT	2.76231	0.32735	-3.07697	8.8e-53	9.38e-52
LINC01871	0.395455	1.81085	2.19508	4.09e-37	9.3e-37
SPDYE12P	0.0958704	0.699263	2.86668	7.39e-55	2.59e-53
SERPINB2	0.491006	2.49208	2.34354	4.78e-25	8.02e-25
COL5A2	2.81056	44.93	3.99875	5.08e-54	1.07e-52
AC026150.4	0.488273	0.106354	-2.19882	2.73e-39	6.68e-39
PNPLA3	0.0938633	0.667318	2.82974	2.25e-41	5.99e-41
AL049775.3	0.349866	0.0586811	-2.57584	9.53e-25	1.59e-24
TMEM72	1.42716	0.298946	-2.25518	3.55e-43	1.03e-42
HMGN2P5	10.402	1.52933	-2.76589	9.1e-53	9.63e-52
AC027796.3	1.91747	0.0128908	-7.21672	1.73e-55	1.04e-53
COL3A1	22.913	619.646	4.75721	1.25e-51	8.69e-51
LRRC8A	4.88823	21.3805	2.12891	1.91e-55	1.09e-53
AC004951.1	0.572009	0.111759	-2.35565	6.07e-54	1.24e-52
TTN-AS1	4.51912	0.202586	-4.47944	9.26e-54	1.7e-52
LINC01705	0.055667	2.04543	5.19944	1.56e-44	4.84e-44
CR559946.2	0.758384	0.186185	-2.02619	6.65e-48	2.66e-47
NBPF19	2.79792	0.375721	-2.89662	6.35e-53	7.24e-52
AASS	7.56877	1.43905	-2.39495	9.1e-53	9.63e-52
FLRT2	14.478	1.29526	-3.48255	1.51e-53	2.47e-52
FAM193B	27.845	5.68638	-2.29184	2.19e-53	3.27e-52
IGLV5-48	0.0219914	0.39906	4.18159	3.48e-10	4.41e-10
CEACAM6	2.85318	247.16	6.43673	1.59e-49	7.62e-49
AC008764.4	1.54339	0.0328498	-5.55407	7.89e-18	1.15e-17
FAM27C	0.390481	0.0353246	-3.4665	6.76e-52	5.06e-51
ISG15	6.2417	54.568	3.12805	2.48e-51	1.6e-50
AC087481.1	0.459102	0.0336131	-3.77172	4.54e-50	2.34e-49
EXO1	0.126377	0.913364	2.85346	2.79e-48	1.15e-47
GUSBP9	1.97319	0.167409	-3.55908	4.66e-54	1.02e-52
GTF2IRD2B	8.40387	0.897776	-3.22663	6.85e-53	7.69e-52
AC016735.1	0.359224	5.17151	3.84763	2.69e-46	9.44e-46
TPSP2	0.0183542	1.24285	6.08141	6.69e-34	1.38e-33
ZNF578	0.3736	0.0374373	-3.31895	1.02e-53	1.84e-52
AF131216.3	5.10634	0.443386	-3.52565	6.58e-48	2.63e-47
SLC1A1	0.985855	7.11555	2.85153	2.46e-47	9.35e-47
MUC7	0.702627	0.004248	-7.36983	6.54e-32	1.28e-31
AC090617.5	0.334137	1.95855	2.55128	1.53e-52	1.44e-51
TMPRSS15	0.00576946	0.9784	7.40584	2.73e-05	3.12e-05
LINC00937	0.849092	0.0913168	-3.21697	1.65e-55	1.02e-53
VAV1	0.779409	3.49867	2.16636	4.87e-46	1.68e-45
TM7SF2	21.9546	4.08285	-2.42688	2.54e-47	9.63e-47
RN7SL186P	65.3559	1.26032	-5.69646	1.12e-54	3.49e-53
EFNA3	0.656836	3.76836	2.52033	8.74e-49	3.82e-48
SLC7A4	0.133684	1.96978	3.88114	3.51e-52	2.87e-51
AC092142.1	0.0843579	0.348738	2.04755	7.24e-21	1.12e-20
ARL5C	0.557338	0.00502219	-6.79409	1.79e-51	1.19e-50
AC008014.1	2.62543	0.555944	-2.23954	2.23e-46	7.87e-46
PKIA	0.307637	2.09412	2.76705	1.41e-51	9.63e-51
ETV5-AS1	0.451775	0.0787312	-2.5206	1.04e-31	2.03e-31
IGKV1-6	0.504823	10.5852	4.39012	1.72e-43	5.07e-43
IGKV1-27	0.942919	17.2503	4.19334	8.96e-36	1.96e-35
PCBP2	83.908	18.8242	-2.15622	6.41e-54	1.29e-52
RIBC2	0.169494	0.797378	2.23403	1.78e-41	4.75e-41
FGF11	0.477962	0.0879754	-2.44172	1.51e-50	8.41e-50
SLAMF9	0.0713977	0.615813	3.10854	1.65e-36	3.69e-36
CYBB	1.98707	8.71815	2.13338	5.96e-46	2.04e-45
AC139099.1	0.62679	0.00517119	-6.92134	1.11e-51	7.78e-51
COL12A1	2.35463	20.6286	3.13107	2.05e-47	7.84e-47
AC073850.1	0.473141	0.112107	-2.0774	8.67e-15	1.2e-14
RNU4-47P	0.116522	1.15117	3.30442	6.8e-48	2.71e-47
RTEL1	3.29193	0.206487	-3.99481	2.04e-53	3.1e-52
AC126773.4	0.0558781	0.489088	3.12974	6.8e-46	2.32e-45
CD1E	0.179302	1.11266	2.63355	9.75e-37	2.19e-36
PLPP5	36.0687	7.50304	-2.2652	5.36e-52	4.14e-51
AC011603.3	4.90645	0.0607438	-6.3358	8.13e-49	3.56e-48
NAV2-AS2	0.560131	0.0503952	-3.47441	2.88e-49	1.33e-48
TFF1	3.24462	463.026	7.1569	7.49e-49	3.3e-48
AC007349.1	1.46206	0.364189	-2.00524	2.46e-38	5.81e-38
ARL6IP4	48.0475	0.88817	-5.75748	1.61e-53	2.6e-52
CPNE7	0.789928	3.1913	2.01435	1.02e-40	2.65e-40
KCNN4	0.763848	19.8482	4.69958	1.31e-49	6.36e-49
VDAC1P8	2.57158	0.399812	-2.68526	4.18e-53	5.27e-52
SHLD2P1	0.639951	0.00958666	-6.06079	2e-56	3.09e-54
NDUFA5P6	0.794332	0.0675773	-3.55513	3.46e-45	1.12e-44
CPA2	645.986	131.822	-2.29291	6.61e-40	1.65e-39
Z98257.1	0.0697659	1.79242	4.68325	6.02e-41	1.58e-40
HAPLN3	1.09874	5.71078	2.37784	6.54e-46	2.24e-45
RPS27L	46.624	6.00251	-2.95743	1.83e-52	1.67e-51
SDK2	0.0862645	0.511539	2.568	8.66e-46	2.93e-45
RAB41	0.0769455	0.366092	2.2503	5.12e-50	2.63e-49
FAHD2P1	0.0123519	0.569283	5.52634	5.52e-31	1.06e-30
AL357140.2	0.0839399	0.528527	2.65455	4.8e-48	1.94e-47
CTAGE15	0.332596	0.0809014	-2.03954	1.52e-25	2.59e-25
AC123768.3	0.599081	0.104391	-2.52076	1.37e-47	5.32e-47
IGLV5-52	1.2231	0.270076	-2.17911	1.26e-28	2.29e-28
FOLH1	0.205597	1.0704	2.38026	3.39e-34	7.08e-34
GARS1-DT	9.32857	0.944562	-3.30394	4.9e-53	5.96e-52
GTF2IP23	0.269391	1.1559	2.10124	9.42e-41	2.45e-40
DPY19L2P3	1.45376	0.332054	-2.1303	1.31e-49	6.36e-49
UCA1	0.322249	7.56465	4.55302	2.06e-42	5.74e-42
OGFR-AS1	0.0574143	0.342848	2.57809	3.65e-39	8.91e-39
CTRC	814.265	77.522	-3.39282	1.22e-48	5.23e-48
RPL22P1	31.4486	2.0086	-3.96873	1.71e-53	2.72e-52
SPRR1A	0.963062	9.07009	3.23542	3.17e-13	4.25e-13
NAIPP4	0.862798	0.086145	-3.32418	9.34e-52	6.7e-51
CCDC183	3.37763	0.786518	-2.10246	4.98e-45	1.59e-44
FAM47E-STBD1	1.72244	0.0154457	-6.80111	9.56e-55	3.12e-53
GUCY2C	0.0738981	2.05759	4.79927	1.42e-54	4.14e-53
ARHGEF35-AS1	0.910691	0.116924	-2.96139	1.25e-52	1.24e-51
LY96	1.70031	7.99695	2.23366	6.1e-48	2.45e-47
IGKV2D-30	0.043602	0.369481	3.08303	0.00240326	0.00262275
RAB33A	0.160778	1.11535	2.79435	1.24e-51	8.6e-51
ZNF296	0.368363	1.63818	2.15289	3.62e-51	2.26e-50
AL645939.4	0.106842	0.736184	2.78459	1.23e-31	2.41e-31
DQX1	0.105293	1.52121	3.85273	2.07e-25	3.5e-25
MAP1B	1.23989	5.01283	2.01542	2.95e-48	1.22e-47
FXYD5	7.79612	40.2597	2.36851	8.22e-51	4.81e-50
FP671120.4	121.52	0.0217443	-12.4483	1.14e-62	7.57e-59
CD5L	0.818677	0.0286579	-4.83629	2.65e-09	3.3e-09
AC007490.1	0.28133	1.32497	2.23562	2.22e-38	5.27e-38
EPHA2	3.52831	26.0505	2.88426	1.12e-47	4.38e-47
OR10AD1	0.971995	0.0395254	-4.6201	2.96e-15	4.13e-15
PADI3	0.0218517	0.793824	5.183	2.54e-30	4.78e-30
LINC01843	0.335889	1.99756	2.57218	4.86e-51	2.96e-50
IGHV3-63	0.0100064	0.699323	6.12696	6.36e-26	1.09e-25
MT-RNR2	400.587	2358.96	2.55797	1.52e-53	2.48e-52
S100A14	5.19128	81.1429	3.9663	3.09e-46	1.08e-45
RN7SL208P	0.0881062	0.388919	2.14215	3.21e-25	5.42e-25
ZNF185	1.30328	6.57973	2.33588	6.29e-49	2.79e-48
IGFBP7	56.364	246.967	2.13147	6.21e-50	3.15e-49
LINC02542	0.0797951	0.513761	2.68673	5.25e-35	1.13e-34
OAS3	1.25538	7.05609	2.49074	3.39e-51	2.12e-50
KRT87P	0.142804	0.627539	2.13567	3.49e-31	6.71e-31
FXYD2	72.5521	4.71599	-3.94338	4.65e-53	5.74e-52
HSFX1	0.503033	0.0103956	-5.59661	9.93e-56	7.58e-54
GIMAP2	1.09205	4.48098	2.03677	3.7e-49	1.69e-48
CCDC58P3	0.461351	0.0231251	-4.31833	1.01e-38	2.43e-38
OAS2	1.67469	7.8567	2.23003	3.58e-50	1.88e-49
CDRT4	4.82802	0.252845	-4.25511	1.44e-53	2.37e-52
FAM27E3	1.58059	0.280208	-2.49589	3.82e-49	1.74e-48
AC009139.2	0.606705	0.000905052	-9.38878	9.73e-57	2.01e-54
AC009019.1	0.410795	0.0770976	-2.41366	4.39e-33	8.9e-33
AC108451.2	0.0481214	0.504454	3.38997	7.69e-25	1.29e-24
CAPN8	2.44544	17.1886	2.81329	1.15e-35	2.5e-35
NMU	0.0898471	6.18338	6.10478	3.22e-51	2.03e-50
AC093162.3	0.429659	3.14588	2.8722	1.16e-50	6.61e-50
MYOF	2.94012	18.4932	2.65305	2.9e-50	1.55e-49
AC008556.1	2.80907	0.629499	-2.15782	2.68e-45	8.77e-45
GSTA2	37.4647	3.12692	-3.58272	2.53e-48	1.05e-47
PLA2G2D	0.0948241	1.10846	3.54717	8.45e-46	2.87e-45
RAB43	2.15904	0.534972	-2.01286	1.36e-52	1.32e-51
TSPAN15	5.82589	26.4624	2.18339	6.76e-49	2.99e-48
SMAD2	6.78062	1.69071	-2.00379	2.19e-53	3.27e-52
LY6H	0.507041	2.66588	2.39444	2.98e-10	3.79e-10
LINC01504	0.162672	0.740094	2.18575	2.71e-37	6.2e-37
ERICH6B	0.94586	0.113048	-3.06469	1.28e-53	2.16e-52
AC002091.2	0.082689	0.390726	2.24039	3.88e-29	7.14e-29
HBA1	36.8582	0.209073	-7.46183	4.21e-49	1.91e-48
AC091544.2	0.689178	0.0808664	-3.09126	1.17e-45	3.93e-45
RGN	9.20211	2.04056	-2.173	3.03e-47	1.14e-46
MAP4K3-DT	4.12351	1.00553	-2.03592	9.34e-52	6.7e-51
CPA1	2937.62	418.53	-2.81124	2.02e-43	5.94e-43
SAMD12-AS1	0.0836457	0.491672	2.55533	3.27e-42	9.03e-42
RNA5S9	0.594695	0.00923702	-6.00858	2.58e-55	1.3e-53
BLOC1S5-TXNDC5	4.04038	0.0728497	-5.79343	3.38e-53	4.48e-52
IGKV1-39	0.0547428	1.21857	4.47637	2.98e-27	5.24e-27
SMCO2	0.107841	0.446585	2.05003	4.52e-33	9.14e-33
HBEGF	1.6845	8.7139	2.37099	7.17e-52	5.31e-51
PRAP1	0.190327	5.46966	4.8449	6.13e-34	1.27e-33
AL031777.1	0.0570365	0.76898	3.75299	8.08e-37	1.82e-36
C2orf27B	0.757297	0.0190301	-5.31451	1.48e-50	8.29e-50
OSCAR	0.701861	3.47771	2.30888	1.15e-45	3.87e-45
PSMD6-AS2	1.33354	0.199209	-2.7429	5.89e-53	6.84e-52
SMIM24	2.20413	21.8866	3.31177	3.11e-45	1.01e-44
SERF1A	0.886087	0.0240656	-5.2024	1.27e-53	2.15e-52
PABPC4	76.7723	14.4098	-2.41354	9.56e-54	1.75e-52
KCNMB4	0.359616	1.44128	2.00282	7.53e-46	2.56e-45
IGHV1-3	0.269586	1.9627	2.86402	7.73e-17	1.11e-16
TRBV12-4	0.0785328	0.344444	2.1329	9.62e-16	1.35e-15
AC004923.1	0.0970783	0.485314	2.3217	6.89e-26	1.18e-25
ACSM3	14.2463	2.08479	-2.77261	1.87e-52	1.69e-51
SLC26A9	1.22377	5.97848	2.28844	2.16e-16	3.06e-16
MTMR3	5.64824	0.899853	-2.65004	9.1e-54	1.69e-52
COL4A1	8.40609	51.8518	2.62489	1.56e-51	1.05e-50
AC008264.2	2.02367	0.0336832	-5.9088	2.74e-55	1.35e-53
GRPR	2.33109	0.311458	-2.9039	3.76e-44	1.15e-43
PBOV1	0.819071	0.00572441	-7.16072	6.03e-14	8.19e-14
AC103740.1	0.471398	0.0598321	-2.97795	2.16e-45	7.12e-45
TNFSF11	0.136527	2.1408	3.97088	2.62e-48	1.09e-47
PGM5P3-AS1	0.51639	0.0304626	-4.08335	6.91e-50	3.48e-49
EPHA4	0.563845	2.58121	2.19468	3.46e-47	1.3e-46
TOMM5	18.1842	3.44365	-2.40068	4.32e-52	3.43e-51
AC239809.3	0.884258	0.0380971	-4.53671	1.39e-54	4.05e-53
DTL	0.206777	1.55007	2.90619	5.15e-52	4e-51
KCNK1	1.91284	11.0919	2.53572	3.02e-52	2.53e-51
ILK	27.7391	3.36112	-3.04491	9.1e-54	1.69e-52
COMTD1	34.4887	8.56426	-2.00973	1.97e-49	9.3e-49
IFI27	9.68335	50.4424	2.38106	5.5e-39	1.33e-38
ACAD11	7.02867	0.101815	-6.10922	4.9e-55	1.97e-53
CALHM5	0.130291	0.967739	2.89288	1.55e-52	1.46e-51
AC004890.2	4.47021	0.572028	-2.96618	1.62e-53	2.6e-52
ATP1B1	22.2175	103.25	2.21637	1.43e-52	1.38e-51
HEMK1	6.12854	1.231	-2.31572	5.79e-53	6.76e-52
SLC43A1	41.8218	5.88322	-2.82958	2.81e-49	1.3e-48
RNF39	0.757539	3.64068	2.26481	3.5e-39	8.55e-39
CHRNA3	0.185638	0.847975	2.19153	2.03e-26	3.51e-26
AL139099.4	0.114315	0.831987	2.86354	9.18e-47	3.32e-46
AC079922.1	0.315284	2.85687	3.17971	5.57e-55	2.14e-53
AL133371.2	0.167383	1.27378	2.92789	1.17e-43	3.49e-43
FO681492.1	1.56826	0.0268631	-5.8674	2.3e-56	3.36e-54
EMILIN1	6.03544	28.3696	2.23281	2.77e-45	9.04e-45
CD36	12.6817	2.39644	-2.40378	8.61e-37	1.94e-36
SCIN	0.457087	1.89074	2.04841	1.45e-35	3.14e-35
AC103810.7	0.930244	0.00248544	-8.54797	2.09e-57	5.56e-55
LINC02577	0.0136096	0.799327	5.87609	7.26e-46	2.48e-45
EEF1A1P12	0.248227	1.04273	2.07063	2.65e-51	1.69e-50
STAG3L5P-PVRIG2P-PILRB	19.3308	0.838029	-4.52775	1.61e-52	1.5e-51
LINC02477	0.47231	0.0121865	-5.27638	1.77e-54	4.82e-53
FABP2	0.0157363	0.941841	5.90331	2.24e-10	2.84e-10
AL671883.2	0.300598	1.63421	2.44269	2.34e-45	7.67e-45
UBE2C	0.556761	9.88547	4.15018	1.88e-54	5.05e-53
SELPLG	1.31011	12.6	3.26566	2.92e-52	2.47e-51
CDCA5	0.371627	2.7677	2.89676	1.16e-52	1.16e-51
AC124283.2	0.142259	0.68752	2.27288	2.99e-36	6.63e-36
NOTCH2NLA	3.35841	0.0314916	-6.73667	4.14e-56	4.51e-54
CA14	0.133417	0.538688	2.0135	1.73e-31	3.36e-31
H2BC4	0.799294	3.27119	2.03302	1.18e-36	2.66e-36
CLDN2	3.59847	26.5582	2.8837	1.43e-31	2.78e-31
AC016590.1	0.630936	0.0508509	-3.63315	6.17e-55	2.3e-53
ANOS1	0.161146	1.41441	3.13376	7.29e-52	5.38e-51
AC092535.3	0.723446	0.0539896	-3.74413	9.47e-52	6.79e-51
PGA4	5.61047	6.48e-05	-16.4026	4.26e-62	7.57e-59
AC008770.2	0.489547	0.0448101	-3.44955	5.94e-44	1.8e-43
FDCSP	0.85251	24.425	4.8405	2.97e-41	7.88e-41
CLDN23	1.53772	7.45339	2.27711	1.44e-44	4.48e-44
EFNA2	0.0514267	2.28571	5.47398	7.23e-52	5.35e-51
AC109446.3	0.0735561	0.459693	2.64375	4.6e-34	9.58e-34
BHLHE40	14.8158	66.1008	2.15753	6.77e-45	2.15e-44
CENPW	0.986714	5.72427	2.53639	1.44e-54	4.15e-53
AL121845.2	0.529093	0.00263186	-7.6513	7.59e-53	8.33e-52
H2BC19P	1.31202	0.313154	-2.06684	3.14e-40	7.97e-40
FAM186B	0.470481	0.0969488	-2.27884	4.08e-52	3.26e-51
B3GNT6	0.0514203	3.10609	5.91662	1.29e-40	3.32e-40
TMIGD2	0.102438	0.564884	2.46321	2.57e-41	6.82e-41
CLCN4	0.444111	1.83101	2.04364	1.74e-52	1.61e-51
MARCKSL1	7.39315	79.767	3.43153	1.44e-55	9.48e-54
CLASRP	24.9355	6.05233	-2.04264	3.28e-55	1.51e-53
FGL2	1.22727	5.92951	2.27245	6.1e-48	2.45e-47
RHEBP2	1.0285	0.193186	-2.41249	4.85e-25	8.14e-25
IGHV6-1	0.195126	1.94025	3.31376	8.92e-32	1.75e-31
AC136475.3	84.3954	7.78674	-3.43807	2.09e-50	1.14e-49
GDPD5	10.345	1.81743	-2.50895	1.54e-54	4.37e-53
NRN1L	0.473338	0.0108081	-5.45269	1.36e-50	7.64e-50
AC156455.1	7.48904	0.858833	-3.12433	2.17e-51	1.42e-50
LINC01359	0.572189	0.102437	-2.48176	8.67e-52	6.28e-51
FOXD2	0.0962911	0.607896	2.65835	4.82e-51	2.93e-50
LCN1	0.0260149	0.768124	4.88393	3.02e-19	4.51e-19
AC061999.1	0.08336	0.338223	2.02055	1.35e-24	2.25e-24
AC074183.2	0.534278	0.108179	-2.30418	8.12e-37	1.83e-36
CTSE	1.8836	171.152	6.50564	8.79e-48	3.48e-47
AP000577.1	0.194214	0.943284	2.28005	4.62e-38	1.09e-37
IL22RA1	37.297	9.04806	-2.04338	3.92e-43	1.14e-42
AL132989.1	0.309389	1.46156	2.24001	3.02e-48	1.24e-47
[truncated: 2,196 more rows]

## Sheet: Supplementary Table 2
Supplementary Table 2: Differentially expressed immune-related genes (DEIRGs) in PAAD
ID	Non-tumorMean	TumorMean	logFC	pValue	fdr
AZGP1	82.4871	18.5857	-2.14997	3.35e-45	1.09e-44
CD1A	0.0592138	1.23034	4.37698	1.91e-46	6.76e-46
CD1C	0.399816	3.12599	2.96691	1.11e-45	3.73e-45
CD1E	0.179302	1.11266	2.63355	9.75e-37	2.19e-36
CD74	73.3236	405.188	2.46624	7.09e-49	3.13e-48
CTSE	1.8836	171.152	6.50564	8.79e-48	3.48e-47
CTSS	5.06751	28.3002	2.48146	4.35e-47	1.62e-46
HLA-A	42.2009	286.551	2.76345	1.43e-54	4.14e-53
HLA-B	63.1248	355.812	2.49483	1.29e-52	1.27e-51
HLA-C	52.9165	237.701	2.16736	2.08e-54	5.47e-53
HLA-DOA	1.40449	7.3157	2.38095	5.63e-48	2.27e-47
HLA-DPB1	11.8171	57.5187	2.28316	9.63e-47	3.48e-46
HLA-DQA1	2.41223	12.8529	2.41366	2.92e-45	9.52e-45
HLA-DQA2	1.53209	12.2499	2.99919	3.97e-48	1.62e-47
HLA-DRA	34.8833	368.094	3.39947	1.33e-51	9.16e-51
HLA-DRB1	17.0379	207.884	3.60896	1.97e-52	1.78e-51
HLA-DRB5	7.97386	71.0088	3.15465	8.33e-49	3.64e-48
HLA-E	36.7028	148.391	2.01544	7.68e-53	8.41e-52
HLA-G	0.556737	4.15489	2.89974	1.47e-48	6.26e-48
HLA-H	3.46324	22.9645	2.72921	1.88e-53	2.91e-52
HSPA6	1.22267	7.50997	2.61877	3.71e-24	6.1e-24
LTA	0.0985749	0.473237	2.26327	7.34e-34	1.52e-33
PSMC1	16.0109	2.27882	-2.8127	1.34e-51	9.24e-51
PSMD6	51.3833	4.39141	-3.54854	8.36e-53	8.99e-52
IFI30	13.7667	0.706788	-4.28376	9.7e-55	3.14e-53
PROCR	3.26895	13.4605	2.04183	6.17e-52	4.68e-51
ULBP3	0.21124	0.955706	2.17768	9.86e-47	3.56e-46
ULBP2	0.252023	1.88644	2.90404	1.91e-46	6.76e-46
RAET1L	0.0920707	1.29696	3.81625	3.52e-37	8.03e-37
PDIA2	144.576	16.3674	-3.14293	7.45e-46	2.54e-45
HAMP	12.7333	0.835577	-3.92968	1.11e-29	2.06e-29
PI3	0.759679	34.6839	5.51273	4.42e-47	1.64e-46
CAMP	0.089529	0.389425	2.12092	1.92e-24	3.18e-24
PPBP	0.122429	6.56352	5.74445	2.24e-24	3.7e-24
REG3G	192.444	32.4078	-2.57003	1.28e-35	2.8e-35
CXCL14	4.92623	56.485	3.51931	4.86e-45	1.56e-44
CXCL16	6.03121	26.1556	2.1166	9.48e-53	9.93e-52
SLPI	9.31898	193.752	4.3779	3.45e-52	2.84e-51
CXCL8	2.78705	12.6282	2.17984	8.1e-32	1.59e-31
CXCL10	0.567493	6.38216	3.49137	1.58e-47	6.11e-47
CXCL9	0.523559	8.44605	4.01185	2.8e-50	1.5e-49
CXCL5	0.397227	31.3964	6.30449	3.73e-46	1.3e-45
CXCL13	1.01219	7.52053	2.89336	3.07e-36	6.82e-36
PF4	0.120635	1.24117	3.36297	5.54e-43	1.59e-42
CCL13	0.362142	3.41822	3.23862	1.25e-38	2.99e-38
CCL8	0.131588	0.855375	2.70053	9.04e-33	1.81e-32
DEFA3	0.633298	0.0448331	-3.82025	6.48e-23	1.04e-22
TMSB10	117.758	1760.5	3.90209	1.12e-55	8.18e-54
LCN2	17.9452	331.67	4.20808	9.78e-45	3.08e-44
LCN1	0.0260149	0.768124	4.88393	3.02e-19	4.51e-19
DCD	0.399572	0.00338212	-6.88438	1.85e-55	1.06e-53
LCN6	2.22945	0.236168	-3.2388	4.89e-47	1.81e-46
S100A6	43.0051	1514.12	5.13783	1.98e-56	3.09e-54
SERPIND1	0.105549	0.959883	3.18494	4.34e-18	6.35e-18
S100P	1.3456	122.374	6.50691	2.14e-47	8.14e-47
S100A10	30.7558	198.433	2.68972	2.51e-51	1.62e-50
S100A2	0.862456	33.7809	5.29161	9.97e-44	2.97e-43
S100A11	54.3662	637.503	3.55165	2.09e-50	1.14e-49
S100A5	0.0310106	0.97332	4.97208	1.62e-54	4.55e-53
S100A3	0.440421	2.50517	2.50795	6.55e-48	2.62e-47
TMSB15B	0.467356	0.0315663	-3.88806	2.76e-54	6.84e-53
TMSB4XP8	2.29358	12.7061	2.46984	8.83e-44	2.64e-43
S100A14	5.19128	81.1429	3.9663	3.09e-46	1.08e-45
LCN10	2.17884	0.0921297	-4.56375	1.3e-54	3.89e-53
S100A16	10.0532	104.085	3.37204	5.31e-52	4.11e-51
WFIKKN1	1.00019	0.249234	-2.0047	3.5e-40	8.87e-40
WFDC2	8.04226	54.2535	2.75404	4e-42	1.1e-41
MMP9	0.977761	15.2028	3.95871	1.36e-53	2.28e-52
ANOS1	0.161146	1.41441	3.13376	7.29e-52	5.38e-51
FABP6	0.128733	2.00309	3.95978	1.33e-30	2.52e-30
RBP1	79.479	12.8944	-2.62383	1.64e-52	1.53e-51
PLAU	2.86177	40.6803	3.82935	2.67e-52	2.29e-51
PAEP	0.00973612	2.44607	7.9729	3.34e-46	1.17e-45
MUC5AC	0.345408	14.1334	5.35467	2.4e-40	6.12e-40
NOX4	0.366796	1.79048	2.2873	1.28e-40	3.31e-40
FABP3	1.19568	5.24162	2.13218	3.7e-49	1.69e-48
FABP2	0.0157363	0.941841	5.90331	2.24e-10	2.84e-10
BPIFB1	0.0893272	5.21971	5.86873	9.07e-38	2.11e-37
OASL	0.29178	5.65494	4.27656	2.44e-50	1.32e-49
CRABP2	1.43483	36.178	4.65616	2.36e-52	2.05e-51
C8G	0.484651	2.0214	2.06034	9.82e-20	1.48e-19
PI15	0.185024	1.42112	2.94125	1.36e-41	3.66e-41
NOX1	0.0332326	1.10418	5.05423	1.15e-56	2.16e-54
CYBB	1.98707	8.71815	2.13338	5.96e-46	2.04e-45
BPIFA2	0.00548676	2.40804	8.77769	0.000646744	0.000715424
DUOX2	0.845178	18.3421	4.43976	3.35e-43	9.73e-43
IDO1	0.301067	2.98716	3.31062	3.35e-46	1.17e-45
CCL20	0.797579	11.4111	3.83867	2.44e-43	7.12e-43
PLAAT4	4.30471	32.1939	2.9028	4.89e-52	3.83e-51
CHIT1	0.410953	2.10934	2.35975	3.97e-19	5.91e-19
TLR7	0.16417	0.847656	2.36829	7.73e-41	2.01e-40
ISG15	6.2417	54.568	3.12805	2.48e-51	1.6e-50
F2R	1.92208	17.1496	3.15744	3.62e-53	4.7e-52
LYZ	15.6358	376.159	4.58841	4.36e-48	1.77e-47
CCL5	2.16145	13.6293	2.65663	5.73e-51	3.44e-50
CST4	0.0172716	2.34477	7.0849	3.46e-50	1.82e-49
TLR8	0.1831	0.851591	2.21753	4.82e-33	9.75e-33
BST2	8.91796	80.1486	3.16789	2.06e-52	1.84e-51
NOS2	0.0823641	0.345433	2.06832	4.95e-28	8.86e-28
AHNAK	8.25792	33.3561	2.0141	3.89e-51	2.41e-50
FGF2	0.355959	1.65995	2.22136	6.74e-43	1.92e-42
F2RL1	3.97726	16.0707	2.01459	4.67e-49	2.1e-48
DMBT1	0.7954	19.2974	4.60058	6.8e-35	1.45e-34
TNFRSF10A	1.06581	4.93982	2.21251	4.56e-47	1.69e-46
TMPRSS6	0.231664	1.52067	2.7146	3.92e-28	7.02e-28
MARCO	0.920445	8.42344	3.19401	2.19e-35	4.74e-35
TNFSF11	0.136527	2.1408	3.97088	2.62e-48	1.09e-47
KLRK1	0.739445	0.142281	-2.3777	8.13e-46	2.76e-45
ILK	27.7391	3.36112	-3.04491	9.1e-54	1.69e-52
MASP2	1.10727	0.218995	-2.33805	1.91e-50	1.05e-49
IL7R	1.24369	5.17058	2.05571	3.34e-33	6.78e-33
IL1A	0.0641367	0.99503	3.95552	8.05e-40	2.01e-39
SYTL1	35.3743	5.82642	-2.60202	1.95e-51	1.29e-50
APOBEC3C	2.0911	9.99258	2.2566	6.76e-50	3.41e-49
PTGS2	0.293855	5.06376	4.10703	1.18e-50	6.71e-50
CD40LG	0.0977066	0.699163	2.8391	6.86e-39	1.66e-38
CD14	5.74559	24.0229	2.06388	1.33e-48	5.67e-48
PROC	0.358116	1.90581	2.41191	1.04e-44	3.28e-44
IRF9	13.159	1.89098	-2.79885	1.59e-53	2.57e-52
PIK3CG	0.20388	1.00242	2.29769	5.27e-42	1.44e-41
PDCD1	0.265684	1.08603	2.03128	1.19e-36	2.67e-36
PCSK1	1.34383	7.13443	2.40845	0.00239949	0.00261878
AQP9	0.421067	1.91026	2.18165	2.83e-34	5.92e-34
ALB	84.7611	6.26767	-3.7574	3.35e-50	1.77e-49
OAS1	1.87517	10.1799	2.44063	1.88e-49	8.88e-49
TNFSF4	0.364233	1.91736	2.39619	8.25e-48	3.27e-47
ACTA1	2.15036	0.274542	-2.96948	2.72e-31	5.26e-31
SERPINA3	121.847	1.55166	-6.29512	2.46e-53	3.55e-52
CCL15	0.100147	1.25117	3.64308	9.26e-39	2.23e-38
CCL14	6.0962	0.513381	-3.56981	8.51e-54	1.6e-52
CCL19	1.85923	27.6391	3.89394	3.06e-35	6.59e-35
CCL18	0.526114	13.875	4.72097	9.57e-53	9.98e-52
CCL17	0.197501	5.11528	4.69488	1.11e-48	4.79e-48
CCL26	0.260256	2.42888	3.22229	7.31e-45	2.32e-44
CCL22	0.158132	2.65555	4.06981	8.93e-51	5.18e-50
CCR7	0.553821	3.25396	2.5547	5.94e-41	1.56e-40
CCR8	0.0260199	0.410358	3.9792	1.68e-39	4.14e-39
CCL21	4.99766	34.7925	2.79945	8.88e-28	1.58e-27
CCL7	0.0364709	0.390036	3.41879	7.44e-26	1.27e-25
CCL25	0.0227063	0.863994	5.24985	4.07e-10	5.15e-10
CCL4L2	0.481657	1.94714	2.01528	1.39e-38	3.32e-38
CCR1	0.709338	2.90988	2.03641	1.7e-44	5.28e-44
CCL24	0.161834	8.75148	5.75694	4.89e-52	3.83e-51
XCL2	0.149988	0.653943	2.12432	5.14e-31	9.86e-31
CXCR4	4.58944	31.0787	2.75953	8.5e-51	4.95e-50
CCR4	0.0776451	1.10142	3.82632	1.61e-45	5.34e-45
TAFA5	1.13345	4.60184	2.02149	1.21e-48	5.22e-48
LTBP1	1.79993	13.0717	2.86043	1.46e-51	9.9e-51
PPARG	1.17627	6.64531	2.49811	2.19e-46	7.75e-46
CD86	0.612479	3.28693	2.42401	1e-48	4.34e-48
VDR	0.980843	6.46089	2.71964	4.74e-53	5.8e-52
OLR1	1.33483	7.66242	2.52114	1.54e-40	3.96e-40
CD79A	1.95621	9.89886	2.3392	8.19e-44	2.45e-43
VAV1	0.779409	3.49867	2.16636	4.87e-46	1.68e-45
RAC2	3.04198	15.8296	2.37954	3.8e-51	2.36e-50
CARD11	0.909402	10.6094	3.54429	2.99e-51	1.9e-50
BCL10	1.8812	8.26454	2.13528	1.1e-55	8.07e-54
PIK3R2	4.93045	0.267002	-4.2068	2.86e-53	3.98e-52
IGHA1	27.8902	667.161	4.5802	1e-41	2.71e-41
IGHA2	8.98577	139.343	3.95486	1.83e-36	4.09e-36
IGHD	1.01883	5.87824	2.52848	1.11e-21	1.74e-21
IGHE	0.0235258	0.576479	4.61495	1.5e-22	2.4e-22
IGHG1	9.48733	161.884	4.09281	1.55e-38	3.69e-38
IGHG2	4.28897	115.496	4.75107	2.56e-46	9.02e-46
IGHG3	2.61207	50.6739	4.27798	1.15e-46	4.15e-46
IGHG4	2.23318	220.257	6.62394	3.67e-49	1.68e-48
IGHM	7.60339	100.117	3.7189	7.55e-40	1.89e-39
IGHV1-18	0.871768	36.7316	5.39693	3.53e-46	1.23e-45
IGHV1-2	0.763662	17.3512	4.50596	1.57e-38	3.74e-38
IGHV1-24	0.742112	13.1585	4.14822	5.05e-45	1.62e-44
IGHV1-3	0.269586	1.9627	2.86402	7.73e-17	1.11e-16
IGHV1-45	0.0457623	0.975884	4.41448	8.08e-32	1.58e-31
IGHV1-46	0.415705	12.4637	4.90603	1.21e-47	4.72e-47
IGHV1-58	0.0627229	3.93648	5.97177	4.26e-38	1e-37
IGHV1-69	0.172951	7.93952	5.52061	1.34e-37	3.1e-37
IGHV2-26	0.176228	10.8439	5.9433	1.21e-40	3.12e-40
IGHV2-5	0.56083	4.61034	3.03924	5.25e-26	8.99e-26
IGHV2-70	0.231872	5.25925	4.50346	1.24e-34	2.64e-34
IGHV3-11	0.781325	17.2376	4.4635	3.01e-43	8.76e-43
IGHV3-13	0.190462	5.84454	4.93952	8.78e-39	2.12e-38
IGHV3-15	1.12412	27.9045	4.63363	9.5e-46	3.21e-45
IGHV3-20	0.0612788	2.57168	5.39118	1.06e-36	2.38e-36
IGHV3-21	0.774709	17.3665	4.48651	2.13e-43	6.23e-43
IGHV3-23	4.12376	57.1372	3.7924	6.57e-45	2.09e-44
IGHV3-30	1.48866	25.1821	4.08031	6.21e-37	1.41e-36
IGHV3-33	1.08848	12.8529	3.56171	1.19e-35	2.58e-35
IGHV3-35	0.013185	0.783879	5.89366	1.57e-34	3.32e-34
IGHV3-38	0.00873451	0.712143	6.3493	1.72e-22	2.74e-22
IGHV3-43	0.185758	4.95121	4.73629	3.25e-36	7.21e-36
IGHV3-48	0.379501	6.88909	4.18214	2.67e-40	6.81e-40
IGHV3-49	0.507624	12.3746	4.60748	5.11e-44	1.55e-43
IGHV3-53	0.167975	5.32757	4.98716	3.6e-42	9.91e-42
IGHV3-64	0.103254	2.9729	4.8476	1.07e-27	1.9e-27
IGHV3-66	0.147335	3.62339	4.62017	6.86e-39	1.66e-38
IGHV3-72	0.330984	7.16514	4.43616	2.22e-38	5.27e-38
IGHV3-73	0.341724	7.38317	4.43334	5.54e-39	1.34e-38
IGHV3-74	0.716726	16.326	4.50961	3.8e-45	1.23e-44
IGHV4-28	0.143278	4.10451	4.84032	8.81e-41	2.29e-40
IGHV4-31	0.239656	10.4594	5.44769	5.55e-47	2.05e-46
IGHV4-34	1.03258	15.6119	3.91832	3e-46	1.05e-45
IGHV4-39	1.11513	44.1676	5.30771	6.71e-48	2.68e-47
IGHV4-4	0.232287	3.07899	3.72848	1.41e-20	2.17e-20
IGHV4-59	1.02704	21.8621	4.41187	1.53e-44	4.75e-44
IGHV4-61	0.29825	3.92734	3.71896	4.76e-31	9.13e-31
IGHV5-51	1.27202	45.9204	5.17394	6.76e-48	2.7e-47
IGHV6-1	0.195126	1.94025	3.31376	8.92e-32	1.75e-31
IGHV7-81	0.0609944	0.963538	3.98159	1.47e-48	6.26e-48
IGKC	33.1697	306.773	3.20923	4.06e-28	7.28e-28
IGKV1-12	0.0951885	1.85126	4.28158	3.39e-24	5.59e-24
IGKV1-16	0.735326	15.7097	4.41713	1.1e-41	2.96e-41
IGKV1-17	0.79436	17.963	4.49909	3.28e-40	8.32e-40
IGKV1-27	0.942919	17.2503	4.19334	8.96e-36	1.96e-35
IGKV1-39	0.0547428	1.21857	4.47637	2.98e-27	5.24e-27
IGKV1-5	2.06666	62.8735	4.92708	4.35e-47	1.62e-46
IGKV1-6	0.504823	10.5852	4.39012	1.72e-43	5.07e-43
IGKV1-8	0.415162	2.28137	2.45815	2.09e-20	3.2e-20
IGKV1-9	0.783992	16.8301	4.42406	4.63e-41	1.22e-40
IGKV1D-12	0.00995436	0.549915	5.78774	5.83e-21	9.02e-21
IGKV1D-13	0.24531	2.44561	3.31751	3.24e-15	4.51e-15
IGKV1D-16	0.144486	2.38589	4.04552	6.37e-32	1.25e-31
IGKV1D-17	0.0534242	0.867538	4.02136	9.67e-18	1.41e-17
IGKV1D-42	0.0058551	0.464841	6.3109	5.18e-16	7.3e-16
IGKV1D-43	0.0114075	0.499419	5.4522	5.21e-22	8.23e-22
IGKV1D-8	0.038759	2.05694	5.72982	1.4e-40	3.62e-40
IGKV2-24	1.04218	9.20389	3.14263	2.28e-32	4.53e-32
IGKV2-30	0.60315	3.14429	2.38215	1.27e-20	1.95e-20
IGKV2D-24	0.049332	0.922142	4.22439	4.01e-19	5.97e-19
IGKV2D-29	0.427745	5.34313	3.64286	6.41e-30	1.2e-29
IGKV2D-30	0.043602	0.369481	3.08303	0.00240326	0.00262275
IGKV2D-40	0.0775869	3.25996	5.3929	6.42e-34	1.33e-33
IGKV3-11	4.4257	48.6389	3.45813	3.56e-37	8.11e-37
IGKV3-15	1.56487	26.9485	4.10609	1.21e-41	3.26e-41
IGKV3-20	4.62655	100.588	4.44237	4.59e-44	1.4e-43
IGKV3-7	0.0332444	2.06072	5.95389	4.47e-41	1.18e-40
IGKV3D-11	0.0742786	1.72166	4.53471	4.99e-40	1.26e-39
IGKV3D-15	0.0550639	2.20358	5.3226	3.82e-37	8.7e-37
IGKV3D-20	0.204092	6.03951	4.88714	7.61e-41	1.98e-40
IGKV4-1	2.30588	66.0693	4.84059	6.2e-48	2.49e-47
IGKV5-2	0.0957798	1.58816	4.05149	2.77e-24	4.57e-24
IGKV6-21	0.230945	4.38234	4.24608	7.92e-30	1.48e-29
IGKV6D-21	0.14333	1.66196	3.53547	5.66e-15	7.83e-15
IGLC2	14.6968	136.656	3.21697	3.02e-33	6.15e-33
IGLC3	8.80525	87.8196	3.31811	2.02e-34	4.25e-34
IGLC6	0.0509635	0.935213	4.19776	1.35e-30	2.55e-30
IGLC7	0.34071	5.39006	3.98369	5.43e-34	1.13e-33
IGLV1-36	0.155488	4.34782	4.80541	7.72e-32	1.51e-31
IGLV1-40	2.10834	55.7208	4.72404	1.47e-45	4.88e-45
IGLV1-44	1.96308	28.5523	3.86241	3.91e-42	1.08e-41
IGLV1-47	1.04783	22.0046	4.39233	3.89e-43	1.13e-42
IGLV1-50	0.067151	0.735185	3.45263	7.61e-21	1.17e-20
IGLV1-51	2.26746	45.6041	4.33002	4e-42	1.1e-41
IGLV10-54	0.39586	9.37885	4.56635	7.6e-31	1.45e-30
IGLV2-11	1.85145	31.1411	4.07209	2.12e-40	5.43e-40
IGLV2-14	3.75361	64.7729	4.10904	4.78e-40	1.2e-39
IGLV2-18	0.244446	4.6095	4.23703	1.41e-34	2.97e-34
IGLV2-23	1.50528	37.0633	4.62189	3.7e-46	1.29e-45
IGLV2-8	1.32367	14.7359	3.47673	1.04e-35	2.27e-35
IGLV3-1	1.03499	22.4332	4.43795	6.73e-42	1.83e-41
IGLV3-10	0.767879	13.6699	4.15398	5.18e-36	1.14e-35
IGLV3-12	0.0281937	0.639372	4.50321	5.08e-21	7.87e-21
IGLV3-16	0.0402893	0.752941	4.22407	6.1e-21	9.44e-21
IGLV3-19	1.61496	39.0497	4.59574	4.13e-44	1.26e-43
IGLV3-21	0.860725	47.7639	5.79422	8.62e-50	4.28e-49
IGLV3-25	1.59816	36.5886	4.51691	2.99e-45	9.74e-45
IGLV3-27	0.119274	4.97295	5.38175	1.17e-30	2.22e-30
IGLV3-9	0.193383	9.12377	5.5601	1.5e-39	3.7e-39
IGLV4-69	0.602691	14.6303	4.6014	6.39e-43	1.83e-42
IGLV5-37	0.0407612	1.32868	5.02665	2.32e-10	2.95e-10
IGLV5-45	0.271909	6.83625	4.65201	3.27e-31	6.29e-31
IGLV5-48	0.0219914	0.39906	4.18159	3.48e-10	4.41e-10
IGLV5-52	1.2231	0.270076	-2.17911	1.26e-28	2.29e-28
IGLV6-57	0.503022	15.327	4.9293	1.69e-47	6.48e-47
IGLV7-43	0.444535	7.66984	4.10883	2.63e-37	6.03e-37
IGLV7-46	0.663934	10.9069	4.03806	4.87e-39	1.18e-38
IGLV8-61	0.555114	17.5139	4.97957	2.69e-31	5.19e-31
IGLV9-49	0.153882	3.22746	4.3905	5.94e-33	1.2e-32
C5	5.3096	1.11375	-2.25318	1.67e-47	6.43e-47
SEMA3A	0.125165	1.13005	3.17448	6.82e-52	5.08e-51
SEMA3C	1.31315	9.97372	2.9251	3.25e-50	1.72e-49
SEMA3E	0.219333	1.05362	2.26416	1.21e-27	2.15e-27
SEMA6D	3.92169	0.745828	-2.39456	7.45e-50	3.73e-49
SEMA7A	0.890547	9.68953	3.44366	1.42e-49	6.86e-49
TNC	1.26726	8.52758	2.75042	7.87e-48	3.12e-47
CXCR3	0.225947	1.84956	3.03312	3.7e-49	1.69e-48
CXCR5	0.810808	0.10193	-2.99179	5.11e-37	1.16e-36
CYSLTR2	0.0824588	0.445974	2.43521	1.5e-44	4.68e-44
EDNRA	0.700495	6.81641	3.28256	1.45e-52	1.39e-51
PLAUR	2.36111	16.4939	2.80439	9.94e-49	4.31e-48
PTAFR	0.85836	5.47602	2.67347	2.07e-50	1.13e-49
AGRP	0.0566392	0.548507	3.27564	7.65e-38	1.78e-37
AGT	2.91225	34.0292	3.54657	5.53e-40	1.39e-39
ANGPTL7	0.21489	1.02412	2.25271	3.11e-06	3.63e-06
APLN	0.181956	1.34704	2.88813	8.45e-43	2.4e-42
AREG	1.03016	12.8134	3.63671	2.7e-49	1.25e-48
BMP4	1.4475	9.47019	2.70983	4.22e-50	2.19e-49
BMP7	0.356187	1.56189	2.13259	7.55e-32	1.48e-31
CALCB	0.600836	0.0685526	-3.13169	1.86e-50	1.02e-49
CCK	0.207723	1.39519	2.74772	1.72e-09	2.15e-09
CD70	0.0691033	1.07677	3.96182	7.09e-48	2.83e-47
CGA	0.492477	0.0576293	-3.09518	2.73e-23	4.41e-23
CGB3	0.0114729	1.69587	7.20765	8.19e-11	1.05e-10
CGB5	0.00783435	5.88794	9.55373	4.74e-32	9.33e-32
CGB8	0.0104099	1.08307	6.70103	1.65e-29	3.06e-29
CHGB	10.3941	77.0229	2.88952	0.00118195	0.00129904
CLEC11A	2.79112	13.6163	2.28641	1.42e-51	9.7e-51
CMTM3	2.85342	16.0387	2.49079	5.15e-51	3.11e-50
CSF2	0.0350029	1.32967	5.24745	6.19e-48	2.48e-47
CCN2	21.478	107.982	2.32986	4.33e-41	1.14e-40
DKK1	0.278418	7.07781	4.66798	6.89e-43	1.96e-42
EGF	10.8689	0.617371	-4.13793	1e-50	5.76e-50
EPO	2.29224	0.230069	-3.31662	8.16e-50	4.07e-49
EREG	0.0971428	1.71682	4.14349	1.59e-33	3.26e-33
ESM1	0.31081	3.74058	3.58916	1.17e-52	1.17e-51
FAM3B	41.6003	8.7105	-2.25577	2.5e-48	1.04e-47
FAM3D	0.543943	15.8339	4.86341	4.08e-47	1.52e-46
FGF1	0.263204	1.51886	2.52873	1.11e-48	4.79e-48
FGF12	2.32903	0.387886	-2.58602	3.23e-52	2.68e-51
FGF17	1.01679	0.175762	-2.53232	3.15e-47	1.19e-46
FGF18	0.222748	1.20203	2.43199	2.98e-48	1.23e-47
FGF19	0.0678369	4.59866	6.083	1.23e-46	4.41e-46
FGF20	0.109188	0.604278	2.4684	2.22e-22	3.53e-22
GAST	0.0453943	25.2879	9.12172	8.83e-07	1.04e-06
GDF10	3.647	0.350195	-3.38048	5.21e-50	2.67e-49
GH1	1.69121	0.0175656	-6.58916	1.7e-22	2.71e-22
GIP	0.00236466	0.755244	8.31917	2.28e-17	3.3e-17
GPHA2	16.0077	2.05982	-2.95818	4.24e-43	1.23e-42
GREM1	1.15279	9.32782	3.01641	5.37e-40	1.35e-39
GREM2	0.112361	0.921726	3.0362	1.56e-31	3.03e-31
HBEGF	1.6845	8.7139	2.37099	7.17e-52	5.31e-51
IFNE	0.0395074	0.91616	4.5354	1.74e-25	2.95e-25
IFNK	0.977283	0.00403355	-7.92058	4.07e-13	5.46e-13
IL11	0.222497	1.57969	2.82778	4.45e-40	1.12e-39
IL1RN	0.961907	10.9119	3.50386	2.69e-47	1.02e-46
IL24	0.318067	1.42224	2.16076	3.04e-42	8.39e-42
INHBA	0.479723	10.291	4.42304	8.23e-54	1.56e-52
INS-IGF2	2.39327	0.0605166	-5.30551	2.69e-51	1.72e-50
INSL3	0.155276	0.689224	2.15014	3.68e-44	1.12e-43
FGF7P6	1.25224	0.0374112	-5.06489	1.96e-54	5.23e-53
KL	0.304291	1.55214	2.35074	4.97e-10	6.28e-10
LIF	1.31452	11.4604	3.12405	9.86e-49	4.27e-48
LTB	2.28738	9.78329	2.09662	5.1e-43	1.47e-42
LTBP2	2.80815	15.0337	2.42051	5.27e-49	2.36e-48
MDK	8.83584	58.8033	2.73446	1.05e-54	3.31e-53
MIA	0.658714	7.2971	3.4696	3.11e-31	6e-31
NDP	0.0464657	0.726567	3.96686	2.03e-48	8.49e-48
NPPA	1.62498	0.160686	-3.3381	8.25e-37	1.86e-36
NRG2	1.38355	0.314061	-2.13926	1.19e-46	4.28e-46
NRG3	0.0822687	1.11565	3.7614	2.35e-37	5.4e-37
NRG4	8.125	0.477335	-4.08929	3.69e-52	3e-51
NTF4	0.0457239	0.571117	3.64277	2.99e-30	5.63e-30
NTS	0.0740719	4.14317	5.80566	2.11e-18	3.11e-18
NUDT6	1.71247	0.343064	-2.31953	5.06e-52	3.94e-51
OGN	1.21546	4.89864	2.01088	4.55e-17	6.53e-17
OSM	0.349583	2.08217	2.57438	1.91e-41	5.11e-41
PNOC	0.112994	0.745082	2.72115	1.97e-39	4.85e-39
POMC	5.3162	0.993084	-2.42041	7.6e-45	2.41e-44
PRL	1.27931	0.0399842	-4.9998	1.23e-14	1.7e-14
PTHLH	0.326808	1.92067	2.55509	2.24e-43	6.57e-43
REG1A	3303.5	561.667	-2.55621	1.03e-40	2.66e-40
RETN	0.73971	3.38294	2.19325	1.64e-26	2.83e-26
SCG2	3.87022	37.4465	3.27434	3.26e-19	4.86e-19
SCT	0.245601	3.29648	3.74654	1.09e-50	6.23e-50
STC1	1.7067	7.95095	2.21992	1.67e-47	6.43e-47
TG	1.46339	0.216667	-2.75577	8.1e-42	2.2e-41
TNFRSF11B	0.717056	5.85521	3.02956	2.42e-44	7.45e-44
TNFSF15	0.107223	0.86887	3.01852	5.7e-50	2.9e-49
TNFSF9	0.134601	2.87139	4.41499	4.06e-51	2.5e-50
UCN2	0.0418216	0.682799	4.02914	3.47e-42	9.57e-42
UCN3	1.36222	10.4045	2.93317	2.21e-10	2.81e-10
VEGFC	0.81398	3.77743	2.21434	7.08e-53	7.89e-52
AMHR2	2.935	0.191826	-3.93549	2.29e-52	2.01e-51
ANGPTL2	2.00927	12.2787	2.61141	4.89e-52	3.83e-51
APLNR	1.15039	7.538	2.71206	4.48e-49	2.02e-48
CRHR2	0.737403	0.113682	-2.69745	1.88e-42	5.26e-42
CSF2RB	0.724365	3.39468	2.22849	2.82e-44	8.65e-44
ESR2	0.679323	0.112659	-2.59213	4.3e-48	1.75e-47
FGFR1	36.7299	6.66503	-2.46227	2.03e-52	1.81e-51
IL12RB2	1.40644	0.131572	-3.41813	3.23e-52	2.68e-51
IL13RA2	0.109661	1.35478	3.62693	9.54e-28	1.7e-27
IL2RB	0.417461	2.16023	2.37147	2.78e-50	1.49e-49
IL1R2	1.12148	5.91399	2.39873	8.38e-31	1.6e-30
IL20RB	0.335632	3.50657	3.38511	8.08e-41	2.1e-40
IL21R	0.146739	0.724564	2.30386	1.01e-37	2.36e-37
IL22RA1	37.297	9.04806	-2.04338	3.92e-43	1.14e-42
IL2RA	0.181166	2.32445	3.68151	8.4e-49	3.67e-48
IL2RG	1.49865	19.0936	3.67136	1e-50	5.76e-50
LGR5	0.0766968	1.44504	4.2358	7.54e-45	2.39e-44
LGR6	0.173631	2.62179	3.91646	1.31e-43	3.88e-43
MET	2.26105	13.6413	2.59291	2.34e-48	9.76e-48
NPR3	0.362448	2.46075	2.76325	9.43e-46	3.19e-45
NR1I2	0.219566	2.04931	3.22242	2.88e-25	4.86e-25
NRP2	0.952193	5.3668	2.49474	4.29e-52	3.4e-51
OXTR	0.141916	1.1653	3.03759	3.99e-51	2.46e-50
PTGER2	0.446199	3.20665	2.84531	3.76e-50	1.96e-49
SDC1	4.82993	64.2725	3.73413	1.53e-52	1.44e-51
SDC4	18.6545	96.323	2.36836	7.5e-49	3.3e-48
SSTR2	0.283621	1.70156	2.58482	3.21e-19	4.79e-19
TNFRSF17	0.132388	0.974391	2.87973	1.21e-28	2.19e-28
TNFRSF18	0.241017	1.83953	2.93213	2.64e-48	1.09e-47
TNFRSF1B	2.70537	11.8372	2.12943	9.66e-52	6.9e-51
TNFRSF21	4.13331	36.4523	3.14064	1.17e-54	3.58e-53
TNFRSF9	0.0924975	0.492974	2.41403	4.82e-42	1.32e-41
VIPR2	4.49708	0.303397	-3.88971	2.5e-53	3.59e-52
LCK	0.678359	4.27826	2.6569	9.25e-49	4.02e-48
FCGR3A	2.97362	14.2932	2.26504	1.64e-44	5.08e-44
NCR3	0.132542	0.656707	2.3088	6.02e-38	1.41e-37
LAT	2.975	0.179053	-4.05443	6.56e-55	2.38e-53
SHC2	41.8985	8.2236	-2.34906	2.19e-51	1.43e-50
SH2D1A	0.162048	1.06097	2.71089	2.64e-40	6.72e-40
CD3D	0.942372	5.61265	2.57431	4.56e-47	1.69e-46
CD3E	1.21755	5.03681	2.04853	1.44e-41	3.88e-41
CD3G	0.230719	0.933096	2.01589	6.22e-35	1.33e-34
PAK6	0.930312	0.0616057	-3.91658	4.71e-51	2.86e-50
CD28	0.103612	0.769542	2.89281	2.48e-45	8.14e-45
ICOS	0.0753056	0.586942	2.96239	8.92e-40	2.22e-39
CTLA4	0.155602	1.16141	2.89995	2.36e-44	7.29e-44
TRAC	1.52486	7.97106	2.38609	2.03e-45	6.7e-45
TRAV2	0.0590274	0.424496	2.84629	5.18e-19	7.7e-19
TRAV4	0.0623968	0.516897	3.05033	1.37e-31	2.67e-31
TRAV8-2	0.0408877	0.380208	3.21705	3.03e-27	5.32e-27
TRAV8-3	0.0472309	0.583383	3.62664	1.69e-35	3.67e-35
TRAV8-4	0.0433546	0.378684	3.12674	9.01e-24	1.47e-23
TRAV8-6	0.0526821	0.398432	2.91895	8.29e-28	1.48e-27
TRAV9-2	0.0376791	0.433065	3.52275	1.8e-27	3.18e-27
TRAV12-1	0.0541094	0.502321	3.21466	8.23e-23	1.32e-22
TRAV12-2	0.0690065	0.546838	2.98631	4.61e-30	8.65e-30
TRAV12-3	0.0620009	0.473733	2.93371	2.2e-26	3.8e-26
TRAV13-1	0.0758851	0.72215	3.25041	1.37e-31	2.67e-31
TRAV13-2	0.0459897	0.390571	3.0862	3.74e-28	6.72e-28
TRAV17	0.0418671	0.388448	3.21383	3.26e-26	5.61e-26
TRAV19	0.0678719	0.490813	2.85429	2.6e-29	4.8e-29
TRAV21	0.0706874	0.526589	2.89715	5.94e-23	9.56e-23
TRAV29DV5	0.0433123	0.357711	3.04595	1.13e-17	1.64e-17
TRBC2	2.02589	10.8809	2.42517	3.04e-44	9.32e-44
TRBV2	0.0567619	0.54746	3.26976	1.04e-25	1.78e-25
TRBV3-1	0.0882588	0.577804	2.71077	1.25e-21	1.97e-21
TRBV4-2	0.087249	0.508134	2.542	2.62e-23	4.24e-23
TRBV5-6	0.0738042	0.466452	2.65995	7.75e-16	1.09e-15
TRBV7-9	0.173236	1.26638	2.8699	3.99e-36	8.81e-36
TRBV9	0.103666	0.620036	2.5804	6.71e-25	1.12e-24
TRBV10-3	0.0725503	0.412129	2.50604	4.32e-17	6.2e-17
TRBV12-4	0.0785328	0.344444	2.1329	9.62e-16	1.35e-15
TRBV18	0.0704917	0.578151	3.03592	1.26e-27	2.24e-27
TRBV19	0.123682	0.973661	2.97678	7.31e-35	1.56e-34
TRBV20-1	0.226297	1.68037	2.89249	6.97e-40	1.74e-39
TRBV28	0.306607	4.03094	3.71665	1.9e-52	1.72e-51

## Sheet: Supplementary Table 3
Supplementary Table 3: Differentially expressed IRGs with enriched pathways according to the GO database
ONTOLOGY	ID	Description	GeneRatio	BgRatio	pvalue	p.adjust	qvalue	geneID	Count
BP	GO:0006958	complement activation, classical pathway	82/425	137/18670	1.64673e-100	6.0287e-97	4.41325e-97	C8G/MASP2/IGHA1/IGHA2/IGHD/IGHE/IGHG1/IGHG2/IGHG3/IGHG4/IGHM/IGHV1-18/IGHV1-24/IGHV1-3/IGHV1-45/IGHV1-58/IGHV1-69/IGHV2-26/IGHV2-5/IGHV2-70/IGHV3-11/IGHV3-13/IGHV3-15/IGHV3-20/IGHV3-21/IGHV3-23/IGHV3-30/IGHV3-33/IGHV3-43/IGHV3-48/IGHV3-49/IGHV3-53/IGHV3-64/IGHV3-66/IGHV3-72/IGHV3-73/IGHV3-74/IGHV4-28/IGHV4-31/IGHV4-34/IGHV4-39/IGHV4-4/IGHV4-59/IGHV4-61/IGHV5-51/IGHV6-1/IGKC/IGKV1-12/IGKV1-16/IGKV…	82
BP	GO:0002455	humoral immune response mediated by circulating immunoglobulin	83/425	150/18670	1.16797e-97	2.13797e-94	1.56508e-94	LTA/C8G/MASP2/IGHA1/IGHA2/IGHD/IGHE/IGHG1/IGHG2/IGHG3/IGHG4/IGHM/IGHV1-18/IGHV1-24/IGHV1-3/IGHV1-45/IGHV1-58/IGHV1-69/IGHV2-26/IGHV2-5/IGHV2-70/IGHV3-11/IGHV3-13/IGHV3-15/IGHV3-20/IGHV3-21/IGHV3-23/IGHV3-30/IGHV3-33/IGHV3-43/IGHV3-48/IGHV3-49/IGHV3-53/IGHV3-64/IGHV3-66/IGHV3-72/IGHV3-73/IGHV3-74/IGHV4-28/IGHV4-31/IGHV4-34/IGHV4-39/IGHV4-4/IGHV4-59/IGHV4-61/IGHV5-51/IGHV6-1/IGKC/IGKV1-12/IGKV1-16/…	83
BP	GO:0006959	humoral immune response	111/425	356/18670	5.26581e-97	6.42605e-94	4.70413e-94	HLA-E/LTA/PI3/CAMP/PPBP/REG3G/SLPI/CXCL8/CXCL10/CXCL9/CXCL5/CXCL13/PF4/CCL13/DEFA3/LCN2/DCD/BPIFB1/C8G/BPIFA2/LYZ/DMBT1/MASP2/PDCD1/CCR7/IGHA1/IGHA2/IGHD/IGHE/IGHG1/IGHG2/IGHG3/IGHG4/IGHM/IGHV1-18/IGHV1-24/IGHV1-3/IGHV1-45/IGHV1-58/IGHV1-69/IGHV2-26/IGHV2-5/IGHV2-70/IGHV3-11/IGHV3-13/IGHV3-15/IGHV3-20/IGHV3-21/IGHV3-23/IGHV3-30/IGHV3-33/IGHV3-43/IGHV3-48/IGHV3-49/IGHV3-53/IGHV3-64/IGHV3-66/IGHV3-…	111
BP	GO:0002449	lymphocyte mediated immunity	110/425	352/18670	3.29295e-96	3.01387e-93	2.20628e-93	CD1A/CD1C/CD1E/CD74/HLA-A/HLA-B/HLA-C/HLA-E/HLA-G/HLA-H/LTA/ULBP3/ULBP2/RAET1L/C8G/TLR8/KLRK1/MASP2/IL7R/CD40LG/TNFSF4/VAV1/BCL10/IGHA1/IGHA2/IGHD/IGHE/IGHG1/IGHG2/IGHG3/IGHG4/IGHM/IGHV1-18/IGHV1-24/IGHV1-3/IGHV1-45/IGHV1-58/IGHV1-69/IGHV2-26/IGHV2-5/IGHV2-70/IGHV3-11/IGHV3-13/IGHV3-15/IGHV3-20/IGHV3-21/IGHV3-23/IGHV3-30/IGHV3-33/IGHV3-43/IGHV3-48/IGHV3-49/IGHV3-53/IGHV3-64/IGHV3-66/IGHV3-72/IGHV…	110
BP	GO:0019724	B cell mediated immunity	93/425	221/18670	4.50414e-95	3.29793e-92	2.41422e-92	CD74/HLA-E/HLA-G/LTA/C8G/TLR8/MASP2/CD40LG/TNFSF4/BCL10/IGHA1/IGHA2/IGHD/IGHE/IGHG1/IGHG2/IGHG3/IGHG4/IGHM/IGHV1-18/IGHV1-24/IGHV1-3/IGHV1-45/IGHV1-58/IGHV1-69/IGHV2-26/IGHV2-5/IGHV2-70/IGHV3-11/IGHV3-13/IGHV3-15/IGHV3-20/IGHV3-21/IGHV3-23/IGHV3-30/IGHV3-33/IGHV3-43/IGHV3-48/IGHV3-49/IGHV3-53/IGHV3-64/IGHV3-66/IGHV3-72/IGHV3-73/IGHV3-74/IGHV4-28/IGHV4-31/IGHV4-34/IGHV4-39/IGHV4-4/IGHV4-59/IGHV4-6…	93
BP	GO:0016064	immunoglobulin mediated immune response	91/425	218/18670	1.44481e-92	8.81577e-90	6.4535e-90	CD74/HLA-E/LTA/C8G/TLR8/MASP2/CD40LG/TNFSF4/BCL10/IGHA1/IGHA2/IGHD/IGHE/IGHG1/IGHG2/IGHG3/IGHG4/IGHM/IGHV1-18/IGHV1-24/IGHV1-3/IGHV1-45/IGHV1-58/IGHV1-69/IGHV2-26/IGHV2-5/IGHV2-70/IGHV3-11/IGHV3-13/IGHV3-15/IGHV3-20/IGHV3-21/IGHV3-23/IGHV3-30/IGHV3-33/IGHV3-43/IGHV3-48/IGHV3-49/IGHV3-53/IGHV3-64/IGHV3-66/IGHV3-72/IGHV3-73/IGHV3-74/IGHV4-28/IGHV4-31/IGHV4-34/IGHV4-39/IGHV4-4/IGHV4-59/IGHV4-61/IGHV…	91
BP	GO:0002460	adaptive immune response based on somatic recombination of immune receptors built from immunoglobulin superfamily domains	108/425	361/18670	4.72769e-92	2.47258e-89	1.81003e-89	CD1A/CD1C/CD1E/CD74/HLA-A/HLA-B/HLA-C/HLA-E/HLA-G/HLA-H/LTA/ULBP3/ULBP2/RAET1L/CXCL13/C8G/TLR8/MASP2/IL7R/CD40LG/TNFSF4/CCL19/BCL10/IGHA1/IGHA2/IGHD/IGHE/IGHG1/IGHG2/IGHG3/IGHG4/IGHM/IGHV1-18/IGHV1-24/IGHV1-3/IGHV1-45/IGHV1-58/IGHV1-69/IGHV2-26/IGHV2-5/IGHV2-70/IGHV3-11/IGHV3-13/IGHV3-15/IGHV3-20/IGHV3-21/IGHV3-23/IGHV3-30/IGHV3-33/IGHV3-43/IGHV3-48/IGHV3-49/IGHV3-53/IGHV3-64/IGHV3-66/IGHV3-72/IG…	108
BP	GO:0006956	complement activation	82/425	175/18670	2.0097e-88	9.19691e-86	6.73251e-86	C8G/MASP2/IGHA1/IGHA2/IGHD/IGHE/IGHG1/IGHG2/IGHG3/IGHG4/IGHM/IGHV1-18/IGHV1-24/IGHV1-3/IGHV1-45/IGHV1-58/IGHV1-69/IGHV2-26/IGHV2-5/IGHV2-70/IGHV3-11/IGHV3-13/IGHV3-15/IGHV3-20/IGHV3-21/IGHV3-23/IGHV3-30/IGHV3-33/IGHV3-43/IGHV3-48/IGHV3-49/IGHV3-53/IGHV3-64/IGHV3-66/IGHV3-72/IGHV3-73/IGHV3-74/IGHV4-28/IGHV4-31/IGHV4-34/IGHV4-39/IGHV4-4/IGHV4-59/IGHV4-61/IGHV5-51/IGHV6-1/IGKC/IGKV1-12/IGKV1-16/IGKV…	82
BP	GO:0072376	protein activation cascade	82/425	198/18670	7.89026e-83	3.20958e-80	2.34954e-80	C8G/MASP2/IGHA1/IGHA2/IGHD/IGHE/IGHG1/IGHG2/IGHG3/IGHG4/IGHM/IGHV1-18/IGHV1-24/IGHV1-3/IGHV1-45/IGHV1-58/IGHV1-69/IGHV2-26/IGHV2-5/IGHV2-70/IGHV3-11/IGHV3-13/IGHV3-15/IGHV3-20/IGHV3-21/IGHV3-23/IGHV3-30/IGHV3-33/IGHV3-43/IGHV3-48/IGHV3-49/IGHV3-53/IGHV3-64/IGHV3-66/IGHV3-72/IGHV3-73/IGHV3-74/IGHV4-28/IGHV4-31/IGHV4-34/IGHV4-39/IGHV4-4/IGHV4-59/IGHV4-61/IGHV5-51/IGHV6-1/IGKC/IGKV1-12/IGKV1-16/IGKV…	82
BP	GO:0002429	immune response-activating cell surface receptor signaling pathway	111/425	473/18670	6.48072e-82	2.37259e-79	1.73683e-79	HLA-DPB1/HLA-DQA1/HLA-DQA2/HLA-DRA/HLA-DRB1/HLA-DRB5/PSMC1/PSMD6/MUC5AC/KLRK1/CCR7/CD79A/VAV1/CARD11/BCL10/PIK3R2/IGHA1/IGHA2/IGHD/IGHE/IGHG1/IGHG2/IGHG3/IGHG4/IGHM/IGHV1-18/IGHV1-24/IGHV1-3/IGHV1-45/IGHV1-58/IGHV1-69/IGHV2-26/IGHV2-5/IGHV2-70/IGHV3-11/IGHV3-13/IGHV3-15/IGHV3-20/IGHV3-21/IGHV3-23/IGHV3-30/IGHV3-33/IGHV3-43/IGHV3-48/IGHV3-49/IGHV3-53/IGHV3-64/IGHV3-66/IGHV3-72/IGHV3-73/IGHV3-74/IG…	111
BP	GO:0050900	leukocyte migration	102/425	499/18670	1.55397e-68	5.17189e-66	3.78603e-66	CD74/PPBP/CXCL14/CXCL16/CXCL8/CXCL10/CXCL9/CXCL5/CXCL13/PF4/CCL13/CCL8/S100A14/CCL20/CCL5/F2RL1/TNFRSF10A/TNFSF11/KLRK1/PIK3CG/CCL15/CCL14/CCL19/CCL18/CCL17/CCL26/CCL22/CCR7/CCL21/CCL7/CCL25/CCR1/CCL24/XCL2/CXCR4/OLR1/VAV1/RAC2/PIK3R2/IGHA1/IGHA2/IGHM/IGHV1-69/IGHV2-5/IGHV2-70/IGHV3-11/IGHV3-13/IGHV3-23/IGHV3-30/IGHV3-33/IGHV3-48/IGHV3-53/IGHV4-34/IGHV4-39/IGHV4-59/IGKC/IGKV1-12/IGKV1-16/IGKV1-17…	102
BP	GO:0006909	phagocytosis	90/425	369/18670	2.21952e-67	6.7714e-65	4.95694e-65	F2RL1/MARCO/CD14/PPARG/VAV1/PIK3R2/IGHA1/IGHA2/IGHD/IGHE/IGHG1/IGHG2/IGHG3/IGHG4/IGHM/IGHV1-18/IGHV1-24/IGHV1-3/IGHV1-45/IGHV1-58/IGHV1-69/IGHV2-26/IGHV2-5/IGHV2-70/IGHV3-11/IGHV3-13/IGHV3-15/IGHV3-20/IGHV3-21/IGHV3-23/IGHV3-30/IGHV3-33/IGHV3-43/IGHV3-48/IGHV3-49/IGHV3-53/IGHV3-64/IGHV3-66/IGHV3-72/IGHV3-73/IGHV3-74/IGHV4-28/IGHV4-31/IGHV4-34/IGHV4-39/IGHV4-4/IGHV4-59/IGHV4-61/IGHV5-51/IGHV6-1/IG…	90
BP	GO:0002377	immunoglobulin production	67/425	193/18670	2.80167e-61	7.88993e-59	5.77575e-59	HLA-E/IL7R/CD40LG/TNFSF4/CARD11/IGKC/IGKV1-12/IGKV1-16/IGKV1-17/IGKV1-27/IGKV1-39/IGKV1-5/IGKV1-6/IGKV1-8/IGKV1-9/IGKV1D-12/IGKV1D-13/IGKV1D-17/IGKV1D-43/IGKV1D-8/IGKV2-24/IGKV2-30/IGKV2D-29/IGKV2D-30/IGKV3-15/IGKV3-20/IGKV3D-11/IGKV3D-15/IGKV3D-20/IGKV4-1/IGKV5-2/IGKV6-21/IGKV6D-21/IGLV1-36/IGLV1-40/IGLV1-44/IGLV1-47/IGLV1-51/IGLV10-54/IGLV2-11/IGLV2-14/IGLV2-18/IGLV2-23/IGLV2-8/IGLV3-1/IGLV3-10…	67
BP	GO:0006910	phagocytosis, recognition	50/425	84/18670	7.2406e-61	1.89342e-58	1.38606e-58	IGHA1/IGHA2/IGHD/IGHE/IGHG1/IGHG2/IGHG3/IGHG4/IGHM/IGHV1-18/IGHV1-24/IGHV1-3/IGHV1-45/IGHV1-58/IGHV1-69/IGHV2-26/IGHV2-5/IGHV2-70/IGHV3-11/IGHV3-13/IGHV3-15/IGHV3-20/IGHV3-21/IGHV3-23/IGHV3-30/IGHV3-33/IGHV3-43/IGHV3-48/IGHV3-49/IGHV3-53/IGHV3-64/IGHV3-66/IGHV3-72/IGHV3-73/IGHV3-74/IGHV4-28/IGHV4-31/IGHV4-34/IGHV4-39/IGHV4-4/IGHV4-59/IGHV4-61/IGHV5-51/IGHV6-1/IGKC/IGLC2/IGLC3/IGLC6/IGLC7/TRBC2	50
BP	GO:0002673	regulation of acute inflammatory response	61/425	159/18670	6.75043e-59	1.64755e-56	1.20608e-56	HLA-E/C8G/TNFSF11/PTGS2/PIK3CG/CCR7/PPARG/IGHG1/IGHG2/IGHG3/IGHG4/IGHV1-69/IGHV2-5/IGHV2-70/IGHV3-11/IGHV3-13/IGHV3-23/IGHV3-30/IGHV3-33/IGHV3-48/IGHV3-53/IGHV4-34/IGHV4-39/IGHV4-59/IGKC/IGKV1-12/IGKV1-16/IGKV1-17/IGKV1-39/IGKV1-5/IGKV1D-12/IGKV2-30/IGKV2D-30/IGKV3-15/IGKV3-20/IGKV3D-11/IGKV3D-20/IGKV4-1/IGKV5-2/IGLC2/IGLC3/IGLC6/IGLC7/IGLV1-40/IGLV1-44/IGLV1-47/IGLV1-51/IGLV2-11/IGLV2-14/IGLV2-2…	61
BP	GO:0050851	antigen receptor-mediated signaling pathway	77/425	316/18670	2.3071e-57	5.27893e-55	3.86439e-55	HLA-DPB1/HLA-DQA1/HLA-DQA2/HLA-DRA/HLA-DRB1/HLA-DRB5/PSMC1/PSMD6/CCR7/CD79A/CARD11/BCL10/PIK3R2/IGHA1/IGHA2/IGHD/IGHE/IGHG1/IGHG2/IGHG3/IGHG4/IGHM/IGHV1-18/IGHV1-24/IGHV1-3/IGHV1-45/IGHV1-58/IGHV1-69/IGHV2-26/IGHV2-5/IGHV2-70/IGHV3-11/IGHV3-13/IGHV3-15/IGHV3-20/IGHV3-21/IGHV3-23/IGHV3-30/IGHV3-33/IGHV3-43/IGHV3-48/IGHV3-49/IGHV3-53/IGHV3-64/IGHV3-66/IGHV3-72/IGHV3-73/IGHV3-74/IGHV4-28/IGHV4-31/IG…	77
BP	GO:0002440	production of molecular mediator of immune response	74/425	286/18670	3.7115e-57	7.99283e-55	5.85108e-55	CD74/HLA-E/HLA-G/BST2/F2RL1/IL7R/CD40LG/TNFSF4/CARD11/BCL10/IGKC/IGKV1-12/IGKV1-16/IGKV1-17/IGKV1-27/IGKV1-39/IGKV1-5/IGKV1-6/IGKV1-8/IGKV1-9/IGKV1D-12/IGKV1D-13/IGKV1D-17/IGKV1D-43/IGKV1D-8/IGKV2-24/IGKV2-30/IGKV2D-29/IGKV2D-30/IGKV3-15/IGKV3-20/IGKV3D-11/IGKV3D-15/IGKV3D-20/IGKV4-1/IGKV5-2/IGKV6-21/IGKV6D-21/IGLV1-36/IGLV1-40/IGLV1-44/IGLV1-47/IGLV1-51/IGLV10-54/IGLV2-11/IGLV2-14/IGLV2-18/IGLV2…	74
BP	GO:0002526	acute inflammatory response	67/425	220/18670	6.56193e-57	1.33462e-54	9.76999e-55	HLA-E/HAMP/REG3G/C8G/TNFSF11/IL1A/PTGS2/PIK3CG/TNFSF4/SERPINA3/CCR7/PPARG/IGHG1/IGHG2/IGHG3/IGHG4/IGHV1-69/IGHV2-5/IGHV2-70/IGHV3-11/IGHV3-13/IGHV3-23/IGHV3-30/IGHV3-33/IGHV3-48/IGHV3-53/IGHV4-34/IGHV4-39/IGHV4-59/IGKC/IGKV1-12/IGKV1-16/IGKV1-17/IGKV1-39/IGKV1-5/IGKV1D-12/IGKV2-30/IGKV2D-30/IGKV3-15/IGKV3-20/IGKV3D-11/IGKV3D-20/IGKV4-1/IGKV5-2/IGLC2/IGLC3/IGLC6/IGLC7/IGLV1-40/IGLV1-44/IGLV1-47/IG…	67
BP	GO:0002920	regulation of humoral immune response	56/425	134/18670	1.32029e-56	2.46948e-54	1.80776e-54	LTA/CXCL13/C8G/CCR7/IGHG1/IGHG2/IGHG3/IGHG4/IGHV1-69/IGHV2-5/IGHV2-70/IGHV3-11/IGHV3-13/IGHV3-23/IGHV3-30/IGHV3-33/IGHV3-48/IGHV3-53/IGHV4-34/IGHV4-39/IGHV4-59/IGKC/IGKV1-12/IGKV1-16/IGKV1-17/IGKV1-39/IGKV1-5/IGKV1D-12/IGKV2-30/IGKV2D-30/IGKV3-15/IGKV3-20/IGKV3D-11/IGKV3D-20/IGKV4-1/IGKV5-2/IGLC2/IGLC3/IGLC6/IGLC7/IGLV1-40/IGLV1-44/IGLV1-47/IGLV1-51/IGLV2-11/IGLV2-14/IGLV2-23/IGLV2-8/IGLV3-1/IGLV…	56
BP	GO:0051251	positive regulation of lymphocyte activation	78/425	334/18670	1.34907e-56	2.46948e-54	1.80776e-54	CD74/HLA-DPB1/HLA-E/HLA-G/CCL5/TNFSF11/KLRK1/IL7R/CD40LG/PDCD1/TNFSF4/CCL19/CCR7/CCL21/CD86/VAV1/CARD11/BCL10/IGHA1/IGHA2/IGHD/IGHE/IGHG1/IGHG2/IGHG3/IGHG4/IGHM/IGHV1-18/IGHV1-24/IGHV1-3/IGHV1-45/IGHV1-58/IGHV1-69/IGHV2-26/IGHV2-5/IGHV2-70/IGHV3-11/IGHV3-13/IGHV3-15/IGHV3-20/IGHV3-21/IGHV3-23/IGHV3-30/IGHV3-33/IGHV3-43/IGHV3-48/IGHV3-49/IGHV3-53/IGHV3-64/IGHV3-66/IGHV3-72/IGHV3-73/IGHV3-74/IGHV4-…	78
BP	GO:0030449	regulation of complement activation	53/425	115/18670	1.9921e-56	3.47289e-54	2.54229e-54	C8G/IGHG1/IGHG2/IGHG3/IGHG4/IGHV1-69/IGHV2-5/IGHV2-70/IGHV3-11/IGHV3-13/IGHV3-23/IGHV3-30/IGHV3-33/IGHV3-48/IGHV3-53/IGHV4-34/IGHV4-39/IGHV4-59/IGKC/IGKV1-12/IGKV1-16/IGKV1-17/IGKV1-39/IGKV1-5/IGKV1D-12/IGKV2-30/IGKV2D-30/IGKV3-15/IGKV3-20/IGKV3D-11/IGKV3D-20/IGKV4-1/IGKV5-2/IGLC2/IGLC3/IGLC6/IGLC7/IGLV1-40/IGLV1-44/IGLV1-47/IGLV1-51/IGLV2-11/IGLV2-14/IGLV2-23/IGLV2-8/IGLV3-1/IGLV3-19/IGLV3-21/IG…	53
BP	GO:0002697	regulation of immune effector process	88/425	458/18670	2.40624e-56	4.00419e-54	2.93123e-54	CD1A/CD1C/CD1E/CD74/HLA-A/HLA-B/HLA-C/HLA-E/HLA-G/HLA-H/LTA/ULBP3/ULBP2/RAET1L/C8G/BST2/F2RL1/KLRK1/IL7R/CD40LG/TNFSF4/CCL19/CD86/VAV1/RAC2/BCL10/IGHG1/IGHG2/IGHG3/IGHG4/IGHV1-69/IGHV2-5/IGHV2-70/IGHV3-11/IGHV3-13/IGHV3-23/IGHV3-30/IGHV3-33/IGHV3-48/IGHV3-53/IGHV4-34/IGHV4-39/IGHV4-59/IGKC/IGKV1-12/IGKV1-16/IGKV1-17/IGKV1-39/IGKV1-5/IGKV1D-12/IGKV2-30/IGKV2D-30/IGKV3-15/IGKV3-20/IGKV3D-11/IGKV3D-…	88
BP	GO:2000257	regulation of protein activation cascade	53/425	116/18670	3.59585e-56	5.72365e-54	4.18994e-54	C8G/IGHG1/IGHG2/IGHG3/IGHG4/IGHV1-69/IGHV2-5/IGHV2-70/IGHV3-11/IGHV3-13/IGHV3-23/IGHV3-30/IGHV3-33/IGHV3-48/IGHV3-53/IGHV4-34/IGHV4-39/IGHV4-59/IGKC/IGKV1-12/IGKV1-16/IGKV1-17/IGKV1-39/IGKV1-5/IGKV1D-12/IGKV2-30/IGKV2D-30/IGKV3-15/IGKV3-20/IGKV3D-11/IGKV3D-20/IGKV4-1/IGKV5-2/IGLC2/IGLC3/IGLC6/IGLC7/IGLV1-40/IGLV1-44/IGLV1-47/IGLV1-51/IGLV2-11/IGLV2-14/IGLV2-23/IGLV2-8/IGLV3-1/IGLV3-19/IGLV3-21/IG…	53
BP	GO:0006911	phagocytosis, engulfment	53/425	118/18670	1.14689e-55	1.74948e-53	1.28069e-53	F2RL1/MARCO/PPARG/IGHA1/IGHA2/IGHD/IGHE/IGHG1/IGHG2/IGHG3/IGHG4/IGHM/IGHV1-18/IGHV1-24/IGHV1-3/IGHV1-45/IGHV1-58/IGHV1-69/IGHV2-26/IGHV2-5/IGHV2-70/IGHV3-11/IGHV3-13/IGHV3-15/IGHV3-20/IGHV3-21/IGHV3-23/IGHV3-30/IGHV3-33/IGHV3-43/IGHV3-48/IGHV3-49/IGHV3-53/IGHV3-64/IGHV3-66/IGHV3-72/IGHV3-73/IGHV3-74/IGHV4-28/IGHV4-31/IGHV4-34/IGHV4-39/IGHV4-4/IGHV4-59/IGHV4-61/IGHV5-51/IGHV6-1/IGKC/IGLC2/IGLC3/IG…	53
BP	GO:0002696	positive regulation of leukocyte activation	81/425	380/18670	1.81599e-55	2.65933e-53	1.94674e-53	CD74/HLA-DPB1/HLA-E/HLA-G/CCL5/F2RL1/TNFSF11/KLRK1/IL7R/CD40LG/PDCD1/TNFSF4/CCL19/CCR7/CCL21/CD86/VAV1/CARD11/BCL10/IGHA1/IGHA2/IGHD/IGHE/IGHG1/IGHG2/IGHG3/IGHG4/IGHM/IGHV1-18/IGHV1-24/IGHV1-3/IGHV1-45/IGHV1-58/IGHV1-69/IGHV2-26/IGHV2-5/IGHV2-70/IGHV3-11/IGHV3-13/IGHV3-15/IGHV3-20/IGHV3-21/IGHV3-23/IGHV3-30/IGHV3-33/IGHV3-43/IGHV3-48/IGHV3-49/IGHV3-53/IGHV3-64/IGHV3-66/IGHV3-72/IGHV3-73/IGHV3-74/…	81
BP	GO:0050867	positive regulation of cell activation	82/425	394/18670	2.72377e-55	3.83528e-53	2.80758e-53	CD74/HLA-DPB1/HLA-E/HLA-G/CCL5/F2RL1/TNFSF11/KLRK1/IL7R/CD40LG/PDCD1/TNFSF4/CCL19/CCR7/CCL21/CD86/VAV1/CARD11/BCL10/IGHA1/IGHA2/IGHD/IGHE/IGHG1/IGHG2/IGHG3/IGHG4/IGHM/IGHV1-18/IGHV1-24/IGHV1-3/IGHV1-45/IGHV1-58/IGHV1-69/IGHV2-26/IGHV2-5/IGHV2-70/IGHV3-11/IGHV3-13/IGHV3-15/IGHV3-20/IGHV3-21/IGHV3-23/IGHV3-30/IGHV3-33/IGHV3-43/IGHV3-48/IGHV3-49/IGHV3-53/IGHV3-64/IGHV3-66/IGHV3-72/IGHV3-73/IGHV3-74/…	82
BP	GO:0051249	regulation of lymphocyte activation	89/425	485/18670	3.23584e-55	4.38756e-53	3.21187e-53	CD74/HLA-DOA/HLA-DPB1/HLA-E/HLA-G/IDO1/CCL5/TNFSF11/KLRK1/IL7R/CD40LG/PDCD1/TNFSF4/CCL19/CCR7/CCL21/CD86/VAV1/RAC2/CARD11/BCL10/IGHA1/IGHA2/IGHD/IGHE/IGHG1/IGHG2/IGHG3/IGHG4/IGHM/IGHV1-18/IGHV1-24/IGHV1-3/IGHV1-45/IGHV1-58/IGHV1-69/IGHV2-26/IGHV2-5/IGHV2-70/IGHV3-11/IGHV3-13/IGHV3-15/IGHV3-20/IGHV3-21/IGHV3-23/IGHV3-30/IGHV3-33/IGHV3-43/IGHV3-48/IGHV3-49/IGHV3-53/IGHV3-64/IGHV3-66/IGHV3-72/IGHV3-…	89
BP	GO:0050853	B cell receptor signaling pathway	54/425	129/18670	1.23242e-54	1.61138e-52	1.1796e-52	CD79A/IGHA1/IGHA2/IGHD/IGHE/IGHG1/IGHG2/IGHG3/IGHG4/IGHM/IGHV1-18/IGHV1-24/IGHV1-3/IGHV1-45/IGHV1-58/IGHV1-69/IGHV2-26/IGHV2-5/IGHV2-70/IGHV3-11/IGHV3-13/IGHV3-15/IGHV3-20/IGHV3-21/IGHV3-23/IGHV3-30/IGHV3-33/IGHV3-43/IGHV3-48/IGHV3-49/IGHV3-53/IGHV3-64/IGHV3-66/IGHV3-72/IGHV3-73/IGHV3-74/IGHV4-28/IGHV4-31/IGHV4-34/IGHV4-39/IGHV4-4/IGHV4-59/IGHV4-61/IGHV5-51/IGHV6-1/IGKC/IGLC2/IGLC3/IGLC6/IGLC7/CM…	54
BP	GO:0002433	immune response-regulating cell surface receptor signaling pathway involved in phagocytosis	55/425	139/18670	5.42623e-54	6.62181e-52	4.84744e-52	VAV1/PIK3R2/IGHG1/IGHG2/IGHG3/IGHG4/IGHV1-69/IGHV2-5/IGHV2-70/IGHV3-11/IGHV3-13/IGHV3-23/IGHV3-30/IGHV3-33/IGHV3-48/IGHV3-53/IGHV4-34/IGHV4-39/IGHV4-59/IGKC/IGKV1-12/IGKV1-16/IGKV1-17/IGKV1-39/IGKV1-5/IGKV1D-12/IGKV2-30/IGKV2D-30/IGKV3-15/IGKV3-20/IGKV3D-11/IGKV3D-20/IGKV4-1/IGKV5-2/IGLC2/IGLC3/IGLC6/IGLC7/IGLV1-40/IGLV1-44/IGLV1-47/IGLV1-51/IGLV2-11/IGLV2-14/IGLV2-23/IGLV2-8/IGLV3-1/IGLV3-19/IGL…	55
BP	GO:0038096	Fc-gamma receptor signaling pathway involved in phagocytosis	55/425	139/18670	5.42623e-54	6.62181e-52	4.84744e-52	VAV1/PIK3R2/IGHG1/IGHG2/IGHG3/IGHG4/IGHV1-69/IGHV2-5/IGHV2-70/IGHV3-11/IGHV3-13/IGHV3-23/IGHV3-30/IGHV3-33/IGHV3-48/IGHV3-53/IGHV4-34/IGHV4-39/IGHV4-59/IGKC/IGKV1-12/IGKV1-16/IGKV1-17/IGKV1-39/IGKV1-5/IGKV1D-12/IGKV2-30/IGKV2D-30/IGKV3-15/IGKV3-20/IGKV3D-11/IGKV3D-20/IGKV4-1/IGKV5-2/IGLC2/IGLC3/IGLC6/IGLC7/IGLV1-40/IGLV1-44/IGLV1-47/IGLV1-51/IGLV2-11/IGLV2-14/IGLV2-23/IGLV2-8/IGLV3-1/IGLV3-19/IGL…	55
BP	GO:0099024	plasma membrane invagination	53/425	127/18670	1.53788e-53	1.81618e-51	1.32952e-51	F2RL1/MARCO/PPARG/IGHA1/IGHA2/IGHD/IGHE/IGHG1/IGHG2/IGHG3/IGHG4/IGHM/IGHV1-18/IGHV1-24/IGHV1-3/IGHV1-45/IGHV1-58/IGHV1-69/IGHV2-26/IGHV2-5/IGHV2-70/IGHV3-11/IGHV3-13/IGHV3-15/IGHV3-20/IGHV3-21/IGHV3-23/IGHV3-30/IGHV3-33/IGHV3-43/IGHV3-48/IGHV3-49/IGHV3-53/IGHV3-64/IGHV3-66/IGHV3-72/IGHV3-73/IGHV3-74/IGHV4-28/IGHV4-31/IGHV4-34/IGHV4-39/IGHV4-4/IGHV4-59/IGHV4-61/IGHV5-51/IGHV6-1/IGKC/IGLC2/IGLC3/IG…	53
BP	GO:0038094	Fc-gamma receptor signaling pathway	55/425	142/18670	2.25377e-53	2.57845e-51	1.88753e-51	VAV1/PIK3R2/IGHG1/IGHG2/IGHG3/IGHG4/IGHV1-69/IGHV2-5/IGHV2-70/IGHV3-11/IGHV3-13/IGHV3-23/IGHV3-30/IGHV3-33/IGHV3-48/IGHV3-53/IGHV4-34/IGHV4-39/IGHV4-59/IGKC/IGKV1-12/IGKV1-16/IGKV1-17/IGKV1-39/IGKV1-5/IGKV1D-12/IGKV2-30/IGKV2D-30/IGKV3-15/IGKV3-20/IGKV3D-11/IGKV3D-20/IGKV4-1/IGKV5-2/IGLC2/IGLC3/IGLC6/IGLC7/IGLV1-40/IGLV1-44/IGLV1-47/IGLV1-51/IGLV2-11/IGLV2-14/IGLV2-23/IGLV2-8/IGLV3-1/IGLV3-19/IGL…	55
BP	GO:0002431	Fc receptor mediated stimulatory signaling pathway	55/425	145/18670	8.99641e-53	9.98056e-51	7.30617e-51	VAV1/PIK3R2/IGHG1/IGHG2/IGHG3/IGHG4/IGHV1-69/IGHV2-5/IGHV2-70/IGHV3-11/IGHV3-13/IGHV3-23/IGHV3-30/IGHV3-33/IGHV3-48/IGHV3-53/IGHV4-34/IGHV4-39/IGHV4-59/IGKC/IGKV1-12/IGKV1-16/IGKV1-17/IGKV1-39/IGKV1-5/IGKV1D-12/IGKV2-30/IGKV2D-30/IGKV3-15/IGKV3-20/IGKV3D-11/IGKV3D-20/IGKV4-1/IGKV5-2/IGLC2/IGLC3/IGLC6/IGLC7/IGLV1-40/IGLV1-44/IGLV1-47/IGLV1-51/IGLV2-11/IGLV2-14/IGLV2-23/IGLV2-8/IGLV3-1/IGLV3-19/IGL…	55
BP	GO:0050871	positive regulation of B cell activation	54/425	142/18670	6.90156e-52	7.43136e-50	5.44005e-50	CD74/TNFSF4/CARD11/IGHA1/IGHA2/IGHD/IGHE/IGHG1/IGHG2/IGHG3/IGHG4/IGHM/IGHV1-18/IGHV1-24/IGHV1-3/IGHV1-45/IGHV1-58/IGHV1-69/IGHV2-26/IGHV2-5/IGHV2-70/IGHV3-11/IGHV3-13/IGHV3-15/IGHV3-20/IGHV3-21/IGHV3-23/IGHV3-30/IGHV3-33/IGHV3-43/IGHV3-48/IGHV3-49/IGHV3-53/IGHV3-64/IGHV3-66/IGHV3-72/IGHV3-73/IGHV3-74/IGHV4-28/IGHV4-31/IGHV4-34/IGHV4-39/IGHV4-4/IGHV4-59/IGHV4-61/IGHV5-51/IGHV6-1/IGKC/IGLC2/IGLC3/I…	54
BP	GO:0010324	membrane invagination	53/425	135/18670	8.15196e-52	8.52695e-50	6.24207e-50	F2RL1/MARCO/PPARG/IGHA1/IGHA2/IGHD/IGHE/IGHG1/IGHG2/IGHG3/IGHG4/IGHM/IGHV1-18/IGHV1-24/IGHV1-3/IGHV1-45/IGHV1-58/IGHV1-69/IGHV2-26/IGHV2-5/IGHV2-70/IGHV3-11/IGHV3-13/IGHV3-15/IGHV3-20/IGHV3-21/IGHV3-23/IGHV3-30/IGHV3-33/IGHV3-43/IGHV3-48/IGHV3-49/IGHV3-53/IGHV3-64/IGHV3-66/IGHV3-72/IGHV3-73/IGHV3-74/IGHV4-28/IGHV4-31/IGHV4-34/IGHV4-39/IGHV4-4/IGHV4-59/IGHV4-61/IGHV5-51/IGHV6-1/IGKC/IGLC2/IGLC3/IG…	53
BP	GO:0042742	defense response to bacterium	73/425	330/18670	4.23937e-51	4.31121e-49	3.15598e-49	HLA-E/LTA/HAMP/CAMP/PPBP/REG3G/SLPI/CXCL13/DEFA3/LCN2/DCD/S100A14/BPIFA2/CCL20/ISG15/LYZ/NOS2/F2RL1/DMBT1/KLRK1/IGHA1/IGHA2/IGHD/IGHE/IGHG1/IGHG2/IGHG3/IGHG4/IGHM/IGHV1-18/IGHV1-24/IGHV1-3/IGHV1-45/IGHV1-58/IGHV1-69/IGHV2-26/IGHV2-5/IGHV2-70/IGHV3-11/IGHV3-13/IGHV3-15/IGHV3-20/IGHV3-21/IGHV3-23/IGHV3-30/IGHV3-33/IGHV3-43/IGHV3-48/IGHV3-49/IGHV3-53/IGHV3-64/IGHV3-66/IGHV3-72/IGHV3-73/IGHV3-74/IGHV…	73
BP	GO:0050864	regulation of B cell activation	57/425	184/18670	7.37128e-49	7.29358e-47	5.3392e-47	CD74/TNFSF4/CARD11/IGHA1/IGHA2/IGHD/IGHE/IGHG1/IGHG2/IGHG3/IGHG4/IGHM/IGHV1-18/IGHV1-24/IGHV1-3/IGHV1-45/IGHV1-58/IGHV1-69/IGHV2-26/IGHV2-5/IGHV2-70/IGHV3-11/IGHV3-13/IGHV3-15/IGHV3-20/IGHV3-21/IGHV3-23/IGHV3-30/IGHV3-33/IGHV3-43/IGHV3-48/IGHV3-49/IGHV3-53/IGHV3-64/IGHV3-66/IGHV3-72/IGHV3-73/IGHV3-74/IGHV4-28/IGHV4-31/IGHV4-34/IGHV4-39/IGHV4-4/IGHV4-59/IGHV4-61/IGHV5-51/IGHV6-1/IGKC/IGLC2/IGLC3/I…	57
BP	GO:0038095	Fc-epsilon receptor signaling pathway	55/425	169/18670	1.7328e-48	1.66942e-46	1.22208e-46	PSMC1/PSMD6/VAV1/CARD11/BCL10/PIK3R2/IGHE/IGHV1-69/IGHV2-5/IGHV2-70/IGHV3-11/IGHV3-13/IGHV3-23/IGHV3-30/IGHV3-33/IGHV3-48/IGHV3-53/IGHV4-34/IGHV4-39/IGHV4-59/IGKC/IGKV1-12/IGKV1-16/IGKV1-17/IGKV1-39/IGKV1-5/IGKV1D-12/IGKV2-30/IGKV2D-30/IGKV3-15/IGKV3-20/IGKV3D-11/IGKV3D-20/IGKV4-1/IGKV5-2/IGLC2/IGLC3/IGLC6/IGLC7/IGLV1-40/IGLV1-44/IGLV1-47/IGLV1-51/IGLV2-11/IGLV2-14/IGLV2-23/IGLV2-8/IGLV3-1/IGLV3-…	55
BP	GO:0038093	Fc receptor signaling pathway	61/425	241/18670	2.11893e-46	1.98907e-44	1.45608e-44	PSMC1/PSMD6/VAV1/CARD11/BCL10/PIK3R2/IGHE/IGHG1/IGHG2/IGHG3/IGHG4/IGHV1-69/IGHV2-5/IGHV2-70/IGHV3-11/IGHV3-13/IGHV3-23/IGHV3-30/IGHV3-33/IGHV3-48/IGHV3-53/IGHV4-34/IGHV4-39/IGHV4-59/IGKC/IGKV1-12/IGKV1-16/IGKV1-17/IGKV1-39/IGKV1-5/IGKV1D-12/IGKV2-30/IGKV2D-30/IGKV3-15/IGKV3-20/IGKV3D-11/IGKV3D-20/IGKV4-1/IGKV5-2/IGLC2/IGLC3/IGLC6/IGLC7/IGLV1-40/IGLV1-44/IGLV1-47/IGLV1-51/IGLV2-11/IGLV2-14/IGLV2-2…	61
BP	GO:0008037	cell recognition	58/425	215/18670	7.48313e-46	6.84894e-44	5.0137e-44	PAEP/CCL19/CCR7/CCL21/CXCR4/IGHA1/IGHA2/IGHD/IGHE/IGHG1/IGHG2/IGHG3/IGHG4/IGHM/IGHV1-18/IGHV1-24/IGHV1-3/IGHV1-45/IGHV1-58/IGHV1-69/IGHV2-26/IGHV2-5/IGHV2-70/IGHV3-11/IGHV3-13/IGHV3-15/IGHV3-20/IGHV3-21/IGHV3-23/IGHV3-30/IGHV3-33/IGHV3-43/IGHV3-48/IGHV3-49/IGHV3-53/IGHV3-64/IGHV3-66/IGHV3-72/IGHV3-73/IGHV3-74/IGHV4-28/IGHV4-31/IGHV4-34/IGHV4-39/IGHV4-4/IGHV4-59/IGHV4-61/IGHV5-51/IGHV6-1/IGKC/IGLC…	58
BP	GO:0050727	regulation of inflammatory response	80/425	485/18670	8.32323e-46	7.43204e-44	5.44055e-44	HLA-E/LTA/MMP9/C8G/IDO1/TLR7/CCL5/NOS2/TNFSF11/PTGS2/PROC/PIK3CG/TNFSF4/CCL14/CCL18/CCR7/CCL24/PPARG/IGHG1/IGHG2/IGHG3/IGHG4/IGHV1-69/IGHV2-5/IGHV2-70/IGHV3-11/IGHV3-13/IGHV3-23/IGHV3-30/IGHV3-33/IGHV3-48/IGHV3-53/IGHV4-34/IGHV4-39/IGHV4-59/IGKC/IGKV1-12/IGKV1-16/IGKV1-17/IGKV1-39/IGKV1-5/IGKV1D-12/IGKV2-30/IGKV2D-30/IGKV3-15/IGKV3-20/IGKV3D-11/IGKV3D-20/IGKV4-1/IGKV5-2/IGLC2/IGLC3/IGLC6/IGLC7/IG…	80
BP	GO:0070613	regulation of protein processing	54/425	180/18670	1.89116e-45	1.64846e-43	1.20674e-43	C8G/IGHG1/IGHG2/IGHG3/IGHG4/IGHV1-69/IGHV2-5/IGHV2-70/IGHV3-11/IGHV3-13/IGHV3-23/IGHV3-30/IGHV3-33/IGHV3-48/IGHV3-53/IGHV4-34/IGHV4-39/IGHV4-59/IGKC/IGKV1-12/IGKV1-16/IGKV1-17/IGKV1-39/IGKV1-5/IGKV1D-12/IGKV2-30/IGKV2D-30/IGKV3-15/IGKV3-20/IGKV3D-11/IGKV3D-20/IGKV4-1/IGKV5-2/IGLC2/IGLC3/IGLC6/IGLC7/IGLV1-40/IGLV1-44/IGLV1-47/IGLV1-51/IGLV2-11/IGLV2-14/IGLV2-23/IGLV2-8/IGLV3-1/IGLV3-19/IGLV3-21/IG…	54
BP	GO:1903317	regulation of protein maturation	54/425	182/18670	3.68297e-45	3.13567e-43	2.29543e-43	C8G/IGHG1/IGHG2/IGHG3/IGHG4/IGHV1-69/IGHV2-5/IGHV2-70/IGHV3-11/IGHV3-13/IGHV3-23/IGHV3-30/IGHV3-33/IGHV3-48/IGHV3-53/IGHV4-34/IGHV4-39/IGHV4-59/IGKC/IGKV1-12/IGKV1-16/IGKV1-17/IGKV1-39/IGKV1-5/IGKV1D-12/IGKV2-30/IGKV2D-30/IGKV3-15/IGKV3-20/IGKV3D-11/IGKV3D-20/IGKV4-1/IGKV5-2/IGLC2/IGLC3/IGLC6/IGLC7/IGLV1-40/IGLV1-44/IGLV1-47/IGLV1-51/IGLV2-11/IGLV2-14/IGLV2-23/IGLV2-8/IGLV3-1/IGLV3-19/IGLV3-21/IG…	54
BP	GO:0042113	B cell activation	66/425	310/18670	5.24534e-45	4.36436e-43	3.19489e-43	CD74/BST2/IL7R/CD40LG/TNFSF4/CD79A/CARD11/IGHA1/IGHA2/IGHD/IGHE/IGHG1/IGHG2/IGHG3/IGHG4/IGHM/IGHV1-18/IGHV1-24/IGHV1-3/IGHV1-45/IGHV1-58/IGHV1-69/IGHV2-26/IGHV2-5/IGHV2-70/IGHV3-11/IGHV3-13/IGHV3-15/IGHV3-20/IGHV3-21/IGHV3-23/IGHV3-30/IGHV3-33/IGHV3-43/IGHV3-48/IGHV3-49/IGHV3-53/IGHV3-64/IGHV3-66/IGHV3-72/IGHV3-73/IGHV3-74/IGHV4-28/IGHV4-31/IGHV4-34/IGHV4-39/IGHV4-4/IGHV4-59/IGHV4-61/IGHV5-51/IGH…	66
BP	GO:0006898	receptor-mediated endocytosis	60/425	316/18670	7.19125e-38	5.85049e-36	4.28279e-36	CXCL16/CXCL8/MARCO/CD14/ALB/CCL19/CCL21/IGHA1/IGHA2/IGHV1-69/IGHV2-5/IGHV2-70/IGHV3-11/IGHV3-13/IGHV3-23/IGHV3-30/IGHV3-33/IGHV3-48/IGHV3-53/IGHV4-34/IGHV4-39/IGHV4-59/IGKC/IGKV1-12/IGKV1-16/IGKV1-17/IGKV1-39/IGKV1-5/IGKV1D-12/IGKV2-30/IGKV2D-30/IGKV3-15/IGKV3-20/IGKV3D-11/IGKV3D-20/IGKV4-1/IGKV5-2/IGLC2/IGLC3/IGLC6/IGLC7/IGLV1-40/IGLV1-44/IGLV1-47/IGLV1-51/IGLV2-11/IGLV2-14/IGLV2-23/IGLV2-8/IGLV…	60
BP	GO:0016485	protein processing	60/425	328/18670	6.71374e-37	5.34326e-35	3.91148e-35	CTSE/CTSS/PLAU/C8G/PCSK1/IGHG1/IGHG2/IGHG3/IGHG4/IGHV1-69/IGHV2-5/IGHV2-70/IGHV3-11/IGHV3-13/IGHV3-23/IGHV3-30/IGHV3-33/IGHV3-48/IGHV3-53/IGHV4-34/IGHV4-39/IGHV4-59/IGKC/IGKV1-12/IGKV1-16/IGKV1-17/IGKV1-39/IGKV1-5/IGKV1D-12/IGKV2-30/IGKV2D-30/IGKV3-15/IGKV3-20/IGKV3D-11/IGKV3D-20/IGKV4-1/IGKV5-2/IGLC2/IGLC3/IGLC6/IGLC7/IGLV1-40/IGLV1-44/IGLV1-47/IGLV1-51/IGLV2-11/IGLV2-14/IGLV2-23/IGLV2-8/IGLV3-1…	60
BP	GO:0051604	protein maturation	60/425	397/18670	4.66147e-32	3.63099e-30	2.65803e-30	CTSE/CTSS/PLAU/C8G/PCSK1/IGHG1/IGHG2/IGHG3/IGHG4/IGHV1-69/IGHV2-5/IGHV2-70/IGHV3-11/IGHV3-13/IGHV3-23/IGHV3-30/IGHV3-33/IGHV3-48/IGHV3-53/IGHV4-34/IGHV4-39/IGHV4-59/IGKC/IGKV1-12/IGKV1-16/IGKV1-17/IGKV1-39/IGKV1-5/IGKV1D-12/IGKV2-30/IGKV2D-30/IGKV3-15/IGKV3-20/IGKV3D-11/IGKV3D-20/IGKV4-1/IGKV5-2/IGLC2/IGLC3/IGLC6/IGLC7/IGLV1-40/IGLV1-44/IGLV1-47/IGLV1-51/IGLV2-11/IGLV2-14/IGLV2-23/IGLV2-8/IGLV3-1…	60
BP	GO:0060326	cell chemotaxis	52/425	304/18670	1.58677e-30	1.21024e-28	8.85948e-29	CD74/PPBP/CXCL14/CXCL16/CXCL8/CXCL10/CXCL9/CXCL5/CXCL13/PF4/CCL13/CCL8/S100A14/CCL20/CCL5/FGF2/F2RL1/TNFSF11/KLRK1/PIK3CG/CCL15/CCL14/CCL19/CCL18/CCL17/CCL26/CCL22/CCR7/CCR8/CCL21/CCL7/CCL25/CCR1/CCL24/XCL2/CXCR4/CCR4/VAV1/RAC2/C5/CXCR3/CXCR5/FGF1/FGF18/GREM1/HBEGF/IL1RN/MDK/SCG2/VEGFC/FGFR1/MET	52
BP	GO:0030595	leukocyte chemotaxis	44/425	224/18670	1.49401e-28	1.11624e-26	8.1713e-27	CD74/PPBP/CXCL14/CXCL16/CXCL8/CXCL10/CXCL9/CXCL5/CXCL13/PF4/CCL13/CCL8/S100A14/CCL20/CCL5/F2RL1/TNFSF11/KLRK1/PIK3CG/CCL15/CCL14/CCL19/CCL18/CCL17/CCL26/CCL22/CCR7/CCL21/CCL7/CCL25/CCR1/CCL24/XCL2/CXCR4/VAV1/RAC2/C5/CXCR3/CXCR5/GREM1/IL1RN/MDK/SCG2/VEGFC	44
BP	GO:0070098	chemokine-mediated signaling pathway	30/425	88/18670	1.67258e-27	1.22466e-25	8.96501e-26	PPBP/CXCL8/CXCL10/CXCL9/CXCL5/CXCL13/PF4/CCL13/CCL8/CCL20/CCL5/CCL15/CCL14/CCL19/CCL18/CCL17/CCL26/CCL22/CCR7/CCR8/CCL21/CCL7/CCL25/CCR1/CCL24/XCL2/CXCR4/CCR4/CXCR3/CXCR5	30
BP	GO:1990868	response to chemokine	31/425	97/18670	2.17283e-27	1.52976e-25	1.11984e-25	PPBP/CXCL8/CXCL10/CXCL9/CXCL5/CXCL13/PF4/CCL13/CCL8/CCL20/CCL5/CCL15/CCL14/CCL19/CCL18/CCL17/CCL26/CCL22/CCR7/CCR8/CCL21/CCL7/CCL25/CCR1/CCL24/XCL2/CXCR4/CCR4/CXCR3/CXCR5/REG1A	31
BP	GO:1990869	cellular response to chemokine	31/425	97/18670	2.17283e-27	1.52976e-25	1.11984e-25	PPBP/CXCL8/CXCL10/CXCL9/CXCL5/CXCL13/PF4/CCL13/CCL8/CCL20/CCL5/CCL15/CCL14/CCL19/CCL18/CCL17/CCL26/CCL22/CCR7/CCR8/CCL21/CCL7/CCL25/CCR1/CCL24/XCL2/CXCR4/CCR4/CXCR3/CXCR5/REG1A	31
BP	GO:0071621	granulocyte chemotaxis	32/425	123/18670	4.35674e-25	3.00944e-23	2.20303e-23	CD74/PPBP/CXCL8/CXCL10/CXCL9/CXCL5/CXCL13/PF4/CCL13/CCL8/S100A14/CCL20/CCL5/PIK3CG/CCL15/CCL14/CCL19/CCL18/CCL17/CCL26/CCL22/CCR7/CCL21/CCL7/CCL25/CCL24/XCL2/VAV1/RAC2/IL1RN/MDK/SCG2	32
BP	GO:0030593	neutrophil chemotaxis	30/425	104/18670	4.73413e-25	3.20956e-23	2.34953e-23	CD74/PPBP/CXCL8/CXCL10/CXCL9/CXCL5/CXCL13/PF4/CCL13/CCL8/CCL20/CCL5/PIK3CG/CCL15/CCL14/CCL19/CCL18/CCL17/CCL26/CCL22/CCR7/CCL21/CCL7/CCL25/CCL24/XCL2/VAV1/RAC2/IL1RN/MDK	30
BP	GO:0034341	response to interferon-gamma	37/425	199/18670	2.84742e-23	1.8771e-21	1.37412e-21	HLA-A/HLA-B/HLA-C/HLA-DPB1/HLA-DQA1/HLA-DQA2/HLA-DRA/HLA-DRB1/HLA-DRB5/HLA-E/HLA-G/HLA-H/IFI30/CXCL16/CCL13/CCL8/OASL/CCL20/CCL5/BST2/NOS2/IRF9/OAS1/CCL15/CCL14/CCL19/CCL18/CCL17/CCL26/CCL22/CCL21/CCL7/CCL25/CCL24/XCL2/PPARG/PTAFR	37
BP	GO:1990266	neutrophil migration	30/425	118/18670	2.87129e-23	1.8771e-21	1.37412e-21	CD74/PPBP/CXCL8/CXCL10/CXCL9/CXCL5/CXCL13/PF4/CCL13/CCL8/CCL20/CCL5/PIK3CG/CCL15/CCL14/CCL19/CCL18/CCL17/CCL26/CCL22/CCR7/CCL21/CCL7/CCL25/CCL24/XCL2/VAV1/RAC2/IL1RN/MDK	30
BP	GO:0097530	granulocyte migration	32/425	141/18670	4.39023e-23	2.81976e-21	2.06418e-21	CD74/PPBP/CXCL8/CXCL10/CXCL9/CXCL5/CXCL13/PF4/CCL13/CCL8/S100A14/CCL20/CCL5/PIK3CG/CCL15/CCL14/CCL19/CCL18/CCL17/CCL26/CCL22/CCR7/CCL21/CCL7/CCL25/CCL24/XCL2/VAV1/RAC2/IL1RN/MDK/SCG2	32
BP	GO:0071346	cellular response to interferon-gamma	35/425	180/18670	9.4941e-23	5.99274e-21	4.38693e-21	HLA-A/HLA-B/HLA-C/HLA-DPB1/HLA-DQA1/HLA-DQA2/HLA-DRA/HLA-DRB1/HLA-DRB5/HLA-E/HLA-G/HLA-H/IFI30/CCL13/CCL8/OASL/CCL20/CCL5/NOS2/IRF9/OAS1/CCL15/CCL14/CCL19/CCL18/CCL17/CCL26/CCL22/CCL21/CCL7/CCL25/CCL24/XCL2/PPARG/PTAFR	35
BP	GO:0097529	myeloid leukocyte migration	37/425	210/18670	2.02843e-22	1.25866e-20	9.21389e-21	CD74/PPBP/CXCL8/CXCL10/CXCL9/CXCL5/CXCL13/PF4/CCL13/CCL8/S100A14/CCL20/CCL5/TNFSF11/PIK3CG/CCL15/CCL14/CCL19/CCL18/CCL17/CCL26/CCL22/CCR7/CCL21/CCL7/CCL25/CCR1/CCL24/XCL2/VAV1/RAC2/C5/GREM1/IL1RN/MDK/SCG2/VEGFC	37
BP	GO:0048247	lymphocyte chemotaxis	23/425	64/18670	5.67483e-22	3.46259e-20	2.53476e-20	CXCL14/CXCL16/CXCL10/CXCL13/CCL13/CCL8/CCL20/CCL5/KLRK1/PIK3CG/CCL15/CCL14/CCL19/CCL18/CCL17/CCL26/CCL22/CCL21/CCL7/CCL25/CCL24/XCL2/CXCR3	23
BP	GO:0002548	monocyte chemotaxis	21/425	65/18670	4.70908e-19	2.82622e-17	2.06891e-17	CXCL10/CCL13/CCL8/S100A14/CCL20/CCL5/TNFSF11/CCL15/CCL14/CCL19/CCL18/CCL17/CCL26/CCL22/CCL21/CCL7/CCL25/CCR1/CCL24/XCL2/GREM1	21
BP	GO:0050920	regulation of chemotaxis	34/425	217/18670	5.16128e-19	3.04765e-17	2.23101e-17	CD74/CXCL14/CXCL8/CXCL10/CXCL13/S100A14/CCL5/FGF2/F2RL1/KLRK1/CCL19/CCL26/CCR7/CCL21/CCL7/CCR1/XCL2/CXCR4/CCR4/RAC2/C5/SEMA3A/SEMA3C/SEMA3E/SEMA6D/SEMA7A/FGF1/FGF18/GREM1/MDK/SCG2/VEGFC/FGFR1/MET	34
BP	GO:0034612	response to tumor necrosis factor	40/425	312/18670	6.10882e-19	3.5499e-17	2.59867e-17	LTA/PSMC1/PSMD6/HAMP/CXCL16/CXCL8/CCL13/CCL8/LCN2/CCL20/CCL5/F2RL1/TNFSF11/ILK/PTGS2/CD40LG/CD14/TNFSF4/CCL15/CCL14/CCL19/CCL18/CCL17/CCL26/CCL22/CCL21/CCL7/CCL25/CCL24/XCL2/CD70/LTB/TNFRSF11B/TNFSF15/TNFSF9/TNFRSF17/TNFRSF18/TNFRSF1B/TNFRSF21/TNFRSF9	40
BP	GO:0032103	positive regulation of response to external stimulus	40/425	323/18670	2.13741e-18	1.22266e-16	8.9504e-17	CD74/HLA-E/LTA/CXCL14/CXCL8/CXCL10/CXCL13/S100A14/IDO1/TLR7/CCL5/FGF2/F2RL1/TNFSF11/PTGS2/PIK3CG/TNFSF4/CCL14/CCL19/CCL18/CCL26/CCR7/CCL21/CCL7/CCR1/CCL24/XCL2/CXCR4/CCR4/RAC2/AGT/FGF18/MDK/NPPA/OSM/SCG2/VEGFC/FGFR1/MET/CD28	40
BP	GO:0051897	positive regulation of protein kinase B signaling	30/425	176/18670	5.734e-18	3.22956e-16	2.36417e-16	NOX4/FGF2/TNFSF11/ILK/PIK3CG/CCL19/CCR7/CCL21/CD86/VAV1/RAC2/PIK3R2/AREG/EGF/EREG/FGF1/FGF17/FGF18/FGF19/FGF20/HBEGF/KL/NRG2/NRG4/OSM/FGFR1/MET/LCK/CD28/ICOS	30
BP	GO:0071356	cellular response to tumor necrosis factor	37/425	291/18670	1.77604e-17	9.85164e-16	7.2118e-16	LTA/PSMC1/PSMD6/HAMP/CXCL8/CCL13/CCL8/LCN2/CCL20/CCL5/F2RL1/TNFSF11/ILK/CD40LG/TNFSF4/CCL15/CCL14/CCL19/CCL18/CCL17/CCL26/CCL22/CCL21/CCL7/CCL25/CCL24/XCL2/CD70/LTB/TNFRSF11B/TNFSF15/TNFSF9/TNFRSF17/TNFRSF18/TNFRSF1B/TNFRSF21/TNFRSF9	37
BP	GO:0070374	positive regulation of ERK1 and ERK2 cascade	32/425	215/18670	2.75415e-17	1.50492e-15	1.10166e-15	CD74/CCL13/CCL8/NOX4/CCL20/F2R/CCL5/FGF2/F2RL1/MARCO/TNFSF11/CCL15/CCL14/CCL19/CCL18/CCL17/CCL26/CCL22/CCR7/CCL21/CCL7/CCL25/CCR1/CCL24/XCL2/SEMA7A/BMP4/CCN2/EPO/FGF18/FGF19/FGF20	32
BP	GO:0050863	regulation of T cell activation	38/425	314/18670	3.45927e-17	1.86241e-15	1.36336e-15	CD74/HLA-DOA/HLA-DPB1/HLA-E/HLA-G/IDO1/CCL5/TNFSF11/KLRK1/IL7R/CD40LG/PDCD1/TNFSF4/CCL19/CCR7/CCL21/CD86/VAV1/RAC2/CARD11/BCL10/BMP4/CD70/EPO/MDK/TNFSF9/IL20RB/IL2RA/SDC4/TNFRSF18/TNFRSF1B/TNFRSF21/LCK/LAT/CD3E/CD28/ICOS/CTLA4	38
BP	GO:0019730	antimicrobial humoral response	25/425	122/18670	3.6926e-17	1.95922e-15	1.43423e-15	HLA-E/PI3/CAMP/PPBP/REG3G/SLPI/CXCL8/CXCL10/CXCL9/CXCL5/CXCL13/PF4/CCL13/DEFA3/LCN2/DCD/BPIFB1/BPIFA2/LYZ/DMBT1/IGHA1/IGHA2/IGHM/IGKV3-20/REG1A	25
BP	GO:0072676	lymphocyte migration	24/425	111/18670	4.30367e-17	2.25082e-15	1.64769e-15	CXCL14/CXCL16/CXCL10/CXCL13/CCL13/CCL8/CCL20/CCL5/KLRK1/PIK3CG/CCL15/CCL14/CCL19/CCL18/CCL17/CCL26/CCL22/CCR7/CCL21/CCL7/CCL25/CCL24/XCL2/CXCR3	24
BP	GO:0071674	mononuclear cell migration	22/425	90/18670	5.42333e-17	2.79645e-15	2.04712e-15	CXCL10/CCL13/CCL8/S100A14/CCL20/CCL5/TNFSF11/CCL15/CCL14/CCL19/CCL18/CCL17/CCL26/CCL22/CCL21/CCL7/CCL25/CCR1/CCL24/XCL2/GREM1/MDK	22
BP	GO:0001912	positive regulation of leukocyte mediated cytotoxicity	18/425	56/18670	1.81034e-16	9.20506e-15	6.73847e-15	CD1A/CD1C/CD1E/HLA-A/HLA-B/HLA-C/HLA-E/HLA-G/HLA-H/ULBP3/ULBP2/RAET1L/NOS2/F2RL1/KLRK1/VAV1/NCR3/SH2D1A	18
BP	GO:0042110	T cell activation	45/425	464/18670	2.02643e-16	1.01627e-14	7.43949e-15	CD1C/CD74/HLA-DOA/HLA-DPB1/HLA-E/HLA-G/IDO1/CCL5/F2RL1/TNFSF11/KLRK1/IL7R/CD40LG/PIK3CG/PDCD1/TNFSF4/CCL19/CCR7/CCL21/CD86/VAV1/RAC2/CARD11/BCL10/BMP4/CD70/EPO/IFNE/IFNK/MDK/TNFSF9/IL20RB/IL2RA/SDC4/TNFRSF18/TNFRSF1B/TNFRSF21/LCK/LAT/CD3D/CD3E/CD3G/CD28/ICOS/CTLA4	45
BP	GO:0050921	positive regulation of chemotaxis	25/425	135/18670	4.6446e-16	2.29782e-14	1.6821e-14	CD74/CXCL14/CXCL8/CXCL10/CXCL13/S100A14/CCL5/FGF2/F2RL1/CCL19/CCL26/CCR7/CCL21/CCL7/CCR1/XCL2/CXCR4/CCR4/RAC2/FGF18/MDK/SCG2/VEGFC/FGFR1/MET	25
BP	GO:0001906	cell killing	27/425	168/18670	1.2552e-15	6.12707e-14	4.48526e-14	CD1A/CD1C/CD1E/HLA-A/HLA-B/HLA-C/HLA-E/HLA-G/HLA-H/ULBP3/ULBP2/RAET1L/HAMP/CAMP/REG3G/PF4/CCL13/DEFA3/DCD/LYZ/NOS2/F2RL1/KLRK1/IL7R/VAV1/NCR3/SH2D1A	27
BP	GO:0070661	leukocyte proliferation	35/425	298/18670	1.63755e-15	7.88826e-14	5.77452e-14	CD74/HLA-DPB1/HLA-E/HLA-G/CCL8/IDO1/CCL5/BST2/F2RL1/TNFSF11/IL7R/CD40LG/PIK3CG/TNFSF4/CCL19/CD86/CD79A/RAC2/CARD11/BMP4/CD70/EPO/GREM1/IFNE/IFNK/TNFSF9/IL20RB/IL2RA/NPR3/SDC4/TNFRSF1B/TNFRSF21/CD3E/CD28/CTLA4	35
BP	GO:0070371	ERK1 and ERK2 cascade	36/425	317/18670	1.84704e-15	8.78184e-14	6.42866e-14	CD74/CCL13/CCL8/NOX4/CCL20/F2R/CCL5/FGF2/F2RL1/MARCO/TNFSF11/CCL15/CCL14/CCL19/CCL18/CCL17/CCL26/CCL22/CCR7/CCL21/CCL7/CCL25/CCR1/CCL24/XCL2/SEMA7A/AGT/BMP4/CCN2/EGF/EPO/FGF18/FGF19/FGF20/LIF/OXTR	36
BP	GO:0007159	leukocyte cell-cell adhesion	37/425	337/18670	2.19634e-15	1.03087e-13	7.54641e-14	CD74/HLA-DPB1/HLA-E/HLA-G/IDO1/CCL5/TNFSF11/KLRK1/IL7R/CD40LG/PDCD1/TNFSF4/CCL19/CCR7/CCL21/CCL25/CD86/VAV1/RAC2/CARD11/BCL10/PTAFR/BMP4/BMP7/CD70/EPO/MDK/TNFSF9/IL20RB/IL2RA/SDC4/TNFRSF21/LCK/CD3E/CD28/ICOS/CTLA4	37
BP	GO:1903037	regulation of leukocyte cell-cell adhesion	35/425	304/18670	3.0318e-15	1.40499e-13	1.02851e-13	CD74/HLA-DPB1/HLA-E/HLA-G/IDO1/CCL5/TNFSF11/KLRK1/IL7R/CD40LG/PDCD1/TNFSF4/CCL19/CCR7/CCL21/CCL25/CD86/VAV1/CARD11/BCL10/PTAFR/BMP4/CD70/EPO/MDK/TNFSF9/IL20RB/IL2RA/SDC4/TNFRSF21/LCK/CD3E/CD28/ICOS/CTLA4	35
BP	GO:0001910	regulation of leukocyte mediated cytotoxicity	19/425	78/18670	8.05021e-15	3.65702e-13	2.67708e-13	CD1A/CD1C/CD1E/HLA-A/HLA-B/HLA-C/HLA-E/HLA-G/HLA-H/ULBP3/ULBP2/RAET1L/NOS2/F2RL1/KLRK1/IL7R/VAV1/NCR3/SH2D1A	19
BP	GO:0051896	regulation of protein kinase B signaling	31/425	244/18670	8.09119e-15	3.65702e-13	2.67708e-13	HLA-G/NOX4/FGF2/TNFSF11/ILK/PIK3CG/CCL19/CCR7/CCL21/CD86/VAV1/RAC2/PIK3R2/AREG/EGF/EREG/FGF1/FGF17/FGF18/FGF19/FGF20/HBEGF/KL/NRG2/NRG4/OSM/FGFR1/MET/LCK/CD28/ICOS	31
BP	GO:0031343	positive regulation of cell killing	18/425	68/18670	8.45242e-15	3.77369e-13	2.7625e-13	CD1A/CD1C/CD1E/HLA-A/HLA-B/HLA-C/HLA-E/HLA-G/HLA-H/ULBP3/ULBP2/RAET1L/NOS2/F2RL1/KLRK1/VAV1/NCR3/SH2D1A	18
BP	GO:0002699	positive regulation of immune effector process	29/425	216/18670	1.42433e-14	6.28251e-13	4.59905e-13	CD1A/CD1C/CD1E/CD74/HLA-A/HLA-B/HLA-C/HLA-E/HLA-G/HLA-H/LTA/ULBP3/ULBP2/RAET1L/F2RL1/KLRK1/TNFSF4/CCL19/CD86/VAV1/RAC2/BCL10/SEMA7A/PTAFR/NPPA/IL13RA2/NCR3/SH2D1A/CD28	29
BP	GO:0002703	regulation of leukocyte mediated immunity	28/425	201/18670	1.58876e-14	6.92433e-13	5.06889e-13	CD1A/CD1C/CD1E/HLA-A/HLA-B/HLA-C/HLA-E/HLA-G/HLA-H/LTA/ULBP3/ULBP2/RAET1L/BST2/F2RL1/KLRK1/IL7R/TNFSF4/VAV1/RAC2/PTAFR/NPPA/IL13RA2/IL20RB/TNFRSF1B/NCR3/SH2D1A/CD28	28
BP	GO:0050870	positive regulation of T cell activation	28/425	202/18670	1.80634e-14	7.74285e-13	5.66808e-13	CD74/HLA-DPB1/HLA-E/HLA-G/CCL5/TNFSF11/KLRK1/IL7R/CD40LG/PDCD1/TNFSF4/CCL19/CCR7/CCL21/CD86/VAV1/CARD11/BCL10/CD70/EPO/MDK/TNFSF9/IL2RA/LCK/CD3E/CD28/ICOS/CTLA4	28
BP	GO:1903039	positive regulation of leukocyte cell-cell adhesion	29/425	218/18670	1.81886e-14	7.74285e-13	5.66808e-13	CD74/HLA-DPB1/HLA-E/HLA-G/CCL5/TNFSF11/KLRK1/IL7R/CD40LG/PDCD1/TNFSF4/CCL19/CCR7/CCL21/CD86/VAV1/CARD11/BCL10/PTAFR/CD70/EPO/MDK/TNFSF9/IL2RA/LCK/CD3E/CD28/ICOS/CTLA4	29
BP	GO:0043491	protein kinase B signaling	32/425	269/18670	1.93739e-14	8.15264e-13	5.96806e-13	HLA-G/NOX4/CCL5/FGF2/TNFSF11/ILK/PIK3CG/CCL19/CCR7/CCL21/CD86/VAV1/RAC2/PIK3R2/AREG/EGF/EREG/FGF1/FGF17/FGF18/FGF19/FGF20/HBEGF/KL/NRG2/NRG4/OSM/FGFR1/MET/LCK/CD28/ICOS	32
BP	GO:0022409	positive regulation of cell-cell adhesion	31/425	255/18670	2.76136e-14	1.14879e-12	8.40959e-13	CD74/HLA-DPB1/HLA-E/HLA-G/CXCL13/CCL5/TNFSF11/KLRK1/IL7R/CD40LG/PDCD1/TNFSF4/CCL19/CCR7/CCL21/CD86/VAV1/CARD11/BCL10/PTAFR/BMP7/CD70/EPO/MDK/TNFSF9/IL2RA/LCK/CD3E/CD28/ICOS/CTLA4	31
BP	GO:0002685	regulation of leukocyte migration	27/425	196/18670	6.25669e-14	2.57368e-12	1.88404e-12	CD74/CXCL14/CXCL8/CXCL10/CXCL13/CCL8/S100A14/CCL20/CCL5/F2RL1/KLRK1/CCL19/CCR7/CCL21/CCL7/CCL25/CCR1/CCL24/XCL2/RAC2/C5/CXCR3/PTAFR/GREM1/MDK/VEGFC/TNFRSF18	27
BP	GO:0070372	regulation of ERK1 and ERK2 cascade	33/425	300/18670	7.21552e-14	2.93511e-12	2.14862e-12	CD74/CCL13/CCL8/NOX4/CCL20/F2R/CCL5/FGF2/F2RL1/MARCO/TNFSF11/CCL15/CCL14/CCL19/CCL18/CCL17/CCL26/CCL22/CCR7/CCL21/CCL7/CCL25/CCR1/CCL24/XCL2/SEMA7A/BMP4/CCN2/EPO/FGF18/FGF19/FGF20/LIF	33
BP	GO:0022407	regulation of cell-cell adhesion	38/425	403/18670	1.22742e-13	4.93802e-12	3.61483e-12	CD74/HLA-DPB1/HLA-E/HLA-G/CXCL13/IDO1/CCL5/TNFSF11/KLRK1/IL7R/CD40LG/PDCD1/TNFSF4/CCL19/CCR7/CCL21/CCL25/CD86/VAV1/CARD11/BCL10/PTAFR/BMP4/BMP7/CD70/EPO/IL1RN/MDK/TNFSF9/IL20RB/IL2RA/SDC4/TNFRSF21/LCK/CD3E/CD28/ICOS/CTLA4	38
BP	GO:0002687	positive regulation of leukocyte migration	22/425	128/18670	1.37625e-13	5.47658e-12	4.00908e-12	CD74/CXCL14/CXCL8/CXCL10/CXCL13/CCL8/S100A14/CCL20/CCL5/F2RL1/CCL19/CCR7/CCL21/CCL7/CCR1/CCL24/XCL2/RAC2/PTAFR/MDK/VEGFC/TNFRSF18	22
BP	GO:0002705	positive regulation of leukocyte mediated immunity	22/425	133/18670	3.10874e-13	1.22377e-11	8.95852e-12	CD1A/CD1C/CD1E/HLA-A/HLA-B/HLA-C/HLA-E/HLA-G/HLA-H/LTA/ULBP3/ULBP2/RAET1L/F2RL1/KLRK1/TNFSF4/VAV1/PTAFR/NPPA/NCR3/SH2D1A/CD28	22
BP	GO:0001819	positive regulation of cytokine production	40/425	464/18670	5.02452e-13	1.95689e-11	1.43252e-11	CD74/HLA-DPB1/HLA-E/HLA-G/LTA/PF4/PAEP/NOX1/CYBB/IDO1/TLR7/F2R/TLR8/F2RL1/KLRK1/IL1A/PTGS2/CD40LG/CD14/TNFSF4/CCL19/CCR7/CD86/CARD11/BCL10/IGHD/C5/SEMA7A/PTAFR/AGT/CSF2/EREG/IL1RN/LTB/MDK/OSM/IL12RB2/IL20RB/CD3E/CD28	40
BP	GO:0031341	regulation of cell killing	19/425	98/18670	6.84096e-13	2.63629e-11	1.92987e-11	CD1A/CD1C/CD1E/HLA-A/HLA-B/HLA-C/HLA-E/HLA-G/HLA-H/ULBP3/ULBP2/RAET1L/NOS2/F2RL1/KLRK1/IL7R/VAV1/NCR3/SH2D1A	19
BP	GO:0032496	response to lipopolysaccharide	33/425	330/18670	1.06622e-12	4.06606e-11	2.97652e-11	LTA/HAMP/PPBP/SLPI/CXCL8/CXCL10/CXCL9/CXCL5/CXCL13/PF4/DEFA3/LCN2/S100A14/IDO1/F2R/CCL5/NOS2/KLRK1/PTGS2/CD14/TNFSF4/CCR7/CD86/BCL10/PTAFR/CSF2/EPO/IL1RN/IL24/CSF2RB/IL12RB2/PTGER2/TNFRSF1B	33
BP	GO:0042129	regulation of T cell proliferation	23/425	156/18670	1.09898e-12	4.1478e-11	3.03636e-11	HLA-DPB1/HLA-E/HLA-G/IDO1/CCL5/CD40LG/TNFSF4/CCL19/CD86/RAC2/CARD11/BMP4/CD70/EPO/TNFSF9/IL20RB/IL2RA/SDC4/TNFRSF1B/TNFRSF21/CD3E/CD28/CTLA4	23
BP	GO:0002688	regulation of leukocyte chemotaxis	20/425	114/18670	1.20753e-12	4.51099e-11	3.30223e-11	CD74/CXCL14/CXCL8/CXCL10/CXCL13/S100A14/CCL5/F2RL1/KLRK1/CCL19/CCR7/CCL21/CCL7/CCR1/XCL2/RAC2/C5/GREM1/MDK/VEGFC	20
BP	GO:0031295	T cell costimulation	15/425	56/18670	1.23897e-12	4.58167e-11	3.35397e-11	KLRK1/CD40LG/PDCD1/TNFSF4/CCL19/CCR7/CCL21/CD86/VAV1/CARD11/LCK/CD3E/CD28/ICOS/CTLA4	15
BP	GO:0070663	regulation of leukocyte proliferation	27/425	222/18670	1.32077e-12	4.83533e-11	3.53966e-11	CD74/HLA-DPB1/HLA-E/HLA-G/CCL8/IDO1/CCL5/BST2/CD40LG/TNFSF4/CCL19/CD86/RAC2/CARD11/BMP4/CD70/EPO/GREM1/TNFSF9/IL20RB/IL2RA/SDC4/TNFRSF1B/TNFRSF21/CD3E/CD28/CTLA4	27
BP	GO:0031294	lymphocyte costimulation	15/425	57/18670	1.64686e-12	5.96946e-11	4.36989e-11	KLRK1/CD40LG/PDCD1/TNFSF4/CCL19/CCR7/CCL21/CD86/VAV1/CARD11/LCK/CD3E/CD28/ICOS/CTLA4	15
BP	GO:0060333	interferon-gamma-mediated signaling pathway	18/425	91/18670	1.93978e-12	6.96229e-11	5.09668e-11	HLA-A/HLA-B/HLA-C/HLA-DPB1/HLA-DQA1/HLA-DQA2/HLA-DRA/HLA-DRB1/HLA-DRB5/HLA-E/HLA-G/HLA-H/IFI30/OASL/IRF9/OAS1/PPARG/PTAFR	18
BP	GO:0002708	positive regulation of lymphocyte mediated immunity	19/425	105/18670	2.50367e-12	8.89897e-11	6.51441e-11	CD1A/CD1C/CD1E/HLA-A/HLA-B/HLA-C/HLA-E/HLA-G/HLA-H/LTA/ULBP3/ULBP2/RAET1L/KLRK1/TNFSF4/VAV1/NCR3/SH2D1A/CD28	19
BP	GO:0045785	positive regulation of cell adhesion	36/425	403/18670	2.76606e-12	9.73705e-11	7.12792e-11	CD74/HLA-DPB1/HLA-E/HLA-G/CXCL13/S100A10/CCL5/TNFSF11/KLRK1/ILK/IL7R/CD40LG/PDCD1/TNFSF4/CCL19/CCR7/CCL21/CCL25/CD86/VAV1/CARD11/BCL10/PTAFR/BMP7/CD70/EPO/MDK/TNFSF9/IL2RA/SDC4/TNFRSF18/LCK/CD3E/CD28/ICOS/CTLA4	36
BP	GO:0002237	response to molecule of bacterial origin	33/425	343/18670	3.10621e-12	1.08303e-10	7.92822e-11	LTA/HAMP/PPBP/SLPI/CXCL8/CXCL10/CXCL9/CXCL5/CXCL13/PF4/DEFA3/LCN2/S100A14/IDO1/F2R/CCL5/NOS2/KLRK1/PTGS2/CD14/TNFSF4/CCR7/CD86/BCL10/PTAFR/CSF2/EPO/IL1RN/IL24/CSF2RB/IL12RB2/PTGER2/TNFRSF1B	33
BP	GO:0002706	regulation of lymphocyte mediated immunity	22/425	149/18670	3.33446e-12	1.15165e-10	8.43053e-11	CD1A/CD1C/CD1E/HLA-A/HLA-B/HLA-C/HLA-E/HLA-G/HLA-H/LTA/ULBP3/ULBP2/RAET1L/KLRK1/IL7R/TNFSF4/VAV1/IL20RB/TNFRSF1B/NCR3/SH2D1A/CD28	22
BP	GO:0001909	leukocyte mediated cytotoxicity	19/425	107/18670	3.55734e-12	1.21714e-10	8.90997e-11	CD1A/CD1C/CD1E/HLA-A/HLA-B/HLA-C/HLA-E/HLA-G/HLA-H/ULBP3/ULBP2/RAET1L/NOS2/F2RL1/KLRK1/IL7R/VAV1/NCR3/SH2D1A	19
BP	GO:0042098	T cell proliferation	24/425	184/18670	5.28958e-12	1.79307e-10	1.3126e-10	HLA-DPB1/HLA-E/HLA-G/IDO1/CCL5/CD40LG/PIK3CG/TNFSF4/CCL19/CD86/RAC2/CARD11/BMP4/CD70/EPO/TNFSF9/IL20RB/IL2RA/SDC4/TNFRSF1B/TNFRSF21/CD3E/CD28/CTLA4	24
BP	GO:0046651	lymphocyte proliferation	29/425	272/18670	5.39842e-12	1.81317e-10	1.32732e-10	CD74/HLA-DPB1/HLA-E/HLA-G/IDO1/CCL5/IL7R/CD40LG/PIK3CG/TNFSF4/CCL19/CD86/CD79A/RAC2/CARD11/BMP4/CD70/EPO/IFNE/IFNK/TNFSF9/IL20RB/IL2RA/SDC4/TNFRSF1B/TNFRSF21/CD3E/CD28/CTLA4	29
BP	GO:0050852	T cell receptor signaling pathway	25/425	202/18670	6.18153e-12	2.05732e-10	1.50604e-10	HLA-DPB1/HLA-DQA1/HLA-DQA2/HLA-DRA/HLA-DRB1/HLA-DRB5/PSMC1/PSMD6/CCR7/CARD11/BCL10/PIK3R2/TNFRSF21/LCK/LAT/CD3D/CD3E/CD3G/CD28/CTLA4/TRAC/TRAV8-4/TRAV19/TRAV29DV5/TRBV7-9	25
BP	GO:0032943	mononuclear cell proliferation	29/425	274/18670	6.4788e-12	2.13684e-10	1.56425e-10	CD74/HLA-DPB1/HLA-E/HLA-G/IDO1/CCL5/IL7R/CD40LG/PIK3CG/TNFSF4/CCL19/CD86/CD79A/RAC2/CARD11/BMP4/CD70/EPO/IFNE/IFNK/TNFSF9/IL20RB/IL2RA/SDC4/TNFRSF1B/TNFRSF21/CD3E/CD28/CTLA4	29
BP	GO:0002690	positive regulation of leukocyte chemotaxis	17/425	87/18670	9.90072e-12	3.2363e-10	2.3691e-10	CD74/CXCL14/CXCL8/CXCL10/CXCL13/S100A14/CCL5/F2RL1/CCL19/CCR7/CCL21/CCL7/CCR1/XCL2/RAC2/MDK/VEGFC	17
BP	GO:0019882	antigen processing and presentation	26/425	226/18670	1.24867e-11	4.04547e-10	2.96144e-10	CD1A/CD1C/CD1E/CD74/CTSE/CTSS/HLA-A/HLA-B/HLA-C/HLA-DOA/HLA-DPB1/HLA-DQA1/HLA-DQA2/HLA-DRA/HLA-DRB1/HLA-DRB5/HLA-E/HLA-G/HLA-H/PSMC1/PSMD6/IFI30/CYBB/CCL19/CCR7/CCL21	26
BP	GO:0002475	antigen processing and presentation via MHC class Ib	9/425	16/18670	1.49915e-11	4.81439e-10	3.52433e-10	CD1A/CD1C/CD1E/HLA-A/HLA-B/HLA-C/HLA-E/HLA-G/HLA-H	9
BP	GO:0019883	antigen processing and presentation of endogenous antigen	10/425	22/18670	1.70394e-11	5.42446e-10	3.97093e-10	CD1A/CD1C/CD1E/CD74/HLA-A/HLA-B/HLA-C/HLA-E/HLA-G/HLA-H	10
BP	GO:0071347	cellular response to interleukin-1	23/425	179/18670	2.02064e-11	6.37721e-10	4.66838e-10	PSMC1/PSMD6/CXCL8/CCL13/CCL8/LCN2/CCL20/CCL5/IL1A/CCL15/CCL14/CCL19/CCL18/CCL17/CCL26/CCL22/CCL21/CCL7/CCL25/CCL24/XCL2/IL1RN/IL1R2	23
BP	GO:0019884	antigen processing and presentation of exogenous antigen	23/425	182/18670	2.85311e-11	8.92755e-10	6.53533e-10	CD1A/CD1C/CD1E/CD74/CTSE/CTSS/HLA-A/HLA-B/HLA-C/HLA-DOA/HLA-DPB1/HLA-DQA1/HLA-DQA2/HLA-DRA/HLA-DRB1/HLA-DRB5/HLA-E/HLA-G/HLA-H/PSMC1/PSMD6/IFI30/CYBB	23
BP	GO:0001913	T cell mediated cytotoxicity	13/425	49/18670	4.58358e-11	1.42208e-09	1.04102e-09	CD1A/CD1C/CD1E/HLA-A/HLA-B/HLA-C/HLA-E/HLA-G/HLA-H/ULBP3/ULBP2/RAET1L/IL7R	13
BP	GO:0070555	response to interleukin-1	24/425	207/18670	6.6228e-11	2.03748e-09	1.49152e-09	PSMC1/PSMD6/CXCL8/CCL13/CCL8/LCN2/CCL20/CCL5/IL1A/CCL15/CCL14/CCL19/CCL18/CCL17/CCL26/CCL22/CCL21/CCL7/CCL25/CCL24/XCL2/EPO/IL1RN/IL1R2	24
BP	GO:0050670	regulation of lymphocyte proliferation	24/425	208/18670	7.33174e-11	2.23679e-09	1.63742e-09	CD74/HLA-DPB1/HLA-E/HLA-G/IDO1/CCL5/CD40LG/TNFSF4/CCL19/CD86/RAC2/CARD11/BMP4/CD70/EPO/TNFSF9/IL20RB/IL2RA/SDC4/TNFRSF1B/TNFRSF21/CD3E/CD28/CTLA4	24
BP	GO:0032944	regulation of mononuclear cell proliferation	24/425	209/18670	8.11151e-11	2.45423e-09	1.7966e-09	CD74/HLA-DPB1/HLA-E/HLA-G/IDO1/CCL5/CD40LG/TNFSF4/CCL19/CD86/RAC2/CARD11/BMP4/CD70/EPO/TNFSF9/IL20RB/IL2RA/SDC4/TNFRSF1B/TNFRSF21/CD3E/CD28/CTLA4	24
BP	GO:0055074	calcium ion homeostasis	36/425	471/18670	2.34011e-10	7.02225e-09	5.14057e-09	CXCL10/CXCL9/CXCL13/CCL13/CCL8/S100A14/F2R/CCL5/FGF2/F2RL1/TNFSF11/PIK3CG/CCL15/CCL14/CCL19/CCR7/CCR8/CCL21/CCL7/CCR1/CXCR4/CCR4/VDR/CXCR3/CXCR5/EDNRA/AGT/CALCB/EPO/KL/REG1A/STC1/APLNR/OXTR/PTGER2/LCK	36
BP	GO:0002456	T cell mediated immunity	17/425	106/18670	2.62958e-10	7.82674e-09	5.72949e-09	CD1A/CD1C/CD1E/HLA-A/HLA-B/HLA-C/HLA-E/HLA-G/HLA-H/ULBP3/ULBP2/RAET1L/IL7R/TNFSF4/CD70/IL20RB/TNFRSF1B	17
BP	GO:0048245	eosinophil chemotaxis	9/425	21/18670	3.48112e-10	1.02777e-08	7.52371e-09	CCL13/CCL8/CCL5/CCL15/CCL26/CCL22/CCL7/CCL24/SCG2	9
BP	GO:0071222	cellular response to lipopolysaccharide	22/425	205/18670	1.83617e-09	5.37779e-08	3.93676e-08	HAMP/PPBP/CXCL8/CXCL10/CXCL9/CXCL5/CXCL13/PF4/DEFA3/LCN2/CCL5/NOS2/KLRK1/CD14/TNFSF4/CD86/BCL10/PTAFR/CSF2/IL1RN/IL24/TNFRSF1B	22
BP	GO:0001914	regulation of T cell mediated cytotoxicity	10/425	33/18670	1.94918e-09	5.66346e-08	4.14588e-08	CD1A/CD1C/CD1E/HLA-A/HLA-B/HLA-C/HLA-E/HLA-G/HLA-H/IL7R	10
BP	GO:0072677	eosinophil migration	9/425	25/18670	2.23156e-09	6.43286e-08	4.70911e-08	CCL13/CCL8/CCL5/CCL15/CCL26/CCL22/CCL7/CCL24/SCG2	9
BP	GO:0042108	positive regulation of cytokine biosynthetic process	13/425	67/18670	3.05329e-09	8.73289e-08	6.39283e-08	CD74/CYBB/TLR7/TLR8/IL1A/CD86/CARD11/BCL10/PTAFR/EREG/LTB/CD3E/CD28	13
BP	GO:0001916	positive regulation of T cell mediated cytotoxicity	9/425	26/18670	3.34467e-09	9.49213e-08	6.94863e-08	CD1A/CD1C/CD1E/HLA-A/HLA-B/HLA-C/HLA-E/HLA-G/HLA-H	9
BP	GO:0002478	antigen processing and presentation of exogenous peptide antigen	20/425	175/18670	3.38927e-09	9.54471e-08	6.98711e-08	CD74/CTSE/CTSS/HLA-A/HLA-B/HLA-C/HLA-DOA/HLA-DPB1/HLA-DQA1/HLA-DQA2/HLA-DRA/HLA-DRB1/HLA-DRB5/HLA-E/HLA-G/HLA-H/PSMC1/PSMD6/IFI30/CYBB	20
BP	GO:0071219	cellular response to molecule of bacterial origin	22/425	212/18670	3.45571e-09	9.65753e-08	7.0697e-08	HAMP/PPBP/CXCL8/CXCL10/CXCL9/CXCL5/CXCL13/PF4/DEFA3/LCN2/CCL5/NOS2/KLRK1/CD14/TNFSF4/CD86/BCL10/PTAFR/CSF2/IL1RN/IL24/TNFRSF1B	22
BP	GO:0002709	regulation of T cell mediated immunity	13/425	70/18670	5.36912e-09	1.48912e-07	1.09009e-07	CD1A/CD1C/CD1E/HLA-A/HLA-B/HLA-C/HLA-E/HLA-G/HLA-H/IL7R/TNFSF4/IL20RB/TNFRSF1B	13
BP	GO:0010818	T cell chemotaxis	9/425	28/18670	7.10063e-09	1.95454e-07	1.4308e-07	CXCL16/CXCL10/CXCL13/CCL5/PIK3CG/CCL26/CCL21/XCL2/CXCR3	9
BP	GO:0048002	antigen processing and presentation of peptide antigen	20/425	189/18670	1.2861e-08	3.51375e-07	2.57221e-07	CD74/CTSE/CTSS/HLA-A/HLA-B/HLA-C/HLA-DOA/HLA-DPB1/HLA-DQA1/HLA-DQA2/HLA-DRA/HLA-DRB1/HLA-DRB5/HLA-E/HLA-G/HLA-H/PSMC1/PSMD6/IFI30/CYBB	20
BP	GO:0006874	cellular calcium ion homeostasis	32/425	458/18670	2.10799e-08	5.71654e-07	4.18474e-07	CXCL10/CXCL9/CXCL13/CCL13/CCL8/F2R/CCL5/FGF2/F2RL1/PIK3CG/CCL15/CCL14/CCL19/CCR7/CCR8/CCL21/CCL7/CCR1/CXCR4/CCR4/VDR/CXCR3/CXCR5/EDNRA/AGT/CALCB/EPO/STC1/APLNR/OXTR/PTGER2/LCK	32
BP	GO:0071216	cellular response to biotic stimulus	22/425	236/18670	2.49359e-08	6.71253e-07	4.91384e-07	HAMP/PPBP/CXCL8/CXCL10/CXCL9/CXCL5/CXCL13/PF4/DEFA3/LCN2/CCL5/NOS2/KLRK1/CD14/TNFSF4/CD86/BCL10/PTAFR/CSF2/IL1RN/IL24/TNFRSF1B	22
BP	GO:0042102	positive regulation of T cell proliferation	14/425	95/18670	3.09495e-08	8.27052e-07	6.05436e-07	HLA-DPB1/HLA-E/CCL5/CD40LG/TNFSF4/CCL19/CD86/CARD11/CD70/EPO/TNFSF9/IL2RA/CD3E/CD28	14
BP	GO:0002717	positive regulation of natural killer cell mediated immunity	9/425	33/18670	3.58406e-08	9.50814e-07	6.96034e-07	HLA-E/HLA-G/ULBP3/ULBP2/RAET1L/KLRK1/VAV1/NCR3/SH2D1A	9
BP	GO:1903532	positive regulation of secretion by cell	29/425	399/18670	4.2168e-08	1.11063e-06	8.13024e-07	HLA-E/PAEP/F2R/TLR8/F2RL1/TNFSF11/IL1A/CD14/TNFSF4/CCL19/IGHD/C5/PTAFR/AGT/APLN/CCK/GIP/INHBA/MDK/NPPA/OSM/RETN/SCT/UCN3/VEGFC/FGFR1/OXTR/SDC1/SDC4	29
BP	GO:0030098	lymphocyte differentiation	27/425	353/18670	4.39267e-08	1.14868e-06	8.40882e-07	CD74/HLA-DOA/HLA-G/IL7R/CD40LG/TNFSF4/CCL19/CCR7/CD86/CD79A/VAV1/CARD11/BMP4/IFNE/IFNK/IL11/INHBA/MDK/TNFSF9/IL2RA/TNFRSF18/LCK/CD3D/CD3E/CD3G/CD28/CTLA4	27
BP	GO:0002507	tolerance induction	8/425	25/18670	5.20015e-08	1.35019e-06	9.88397e-07	HLA-E/HLA-G/IDO1/PDCD1/CCR4/IL2RA/CD3E/ICOS	8
BP	GO:0051047	positive regulation of secretion	30/425	428/18670	5.49844e-08	1.41759e-06	1.03773e-06	HLA-E/PAEP/F2R/TLR8/F2RL1/TNFSF11/IL1A/CD14/TNFSF4/CCL19/IGHD/C5/PTAFR/AGT/APLN/CCK/GIP/INHBA/MDK/NPPA/OSM/PRL/RETN/SCT/UCN3/VEGFC/FGFR1/OXTR/SDC1/SDC4	30
BP	GO:0071624	positive regulation of granulocyte chemotaxis	8/425	26/18670	7.36267e-08	1.88495e-06	1.37986e-06	CD74/CXCL8/S100A14/CCL19/CCR7/CCL21/RAC2/MDK	8
BP	GO:0050729	positive regulation of inflammatory response	17/425	153/18670	7.80517e-08	1.98436e-06	1.45263e-06	HLA-E/LTA/IDO1/TLR7/TNFSF11/PTGS2/PIK3CG/TNFSF4/CCL14/CCL18/CCR7/CCL24/AGT/MDK/NPPA/OSM/CD28	17
BP	GO:0061844	antimicrobial humoral immune response mediated by antimicrobial peptide	12/425	73/18670	8.69633e-08	2.19567e-06	1.60732e-06	CAMP/PPBP/REG3G/CXCL8/CXCL10/CXCL9/CXCL5/CXCL13/PF4/CCL13/DEFA3/REG1A	12
BP	GO:0050731	positive regulation of peptidyl-tyrosine phosphorylation	19/425	192/18670	8.77489e-08	2.20033e-06	1.61073e-06	CD74/NOX4/CCL5/AGT/AREG/CCK/CSF2/EGF/EPO/EREG/GH1/GREM1/HBEGF/IL11/IL24/LIF/OSM/TNFRSF18/CD3E	19
BP	GO:0002711	positive regulation of T cell mediated immunity	10/425	48/18670	1.01512e-07	2.52814e-06	1.8507e-06	CD1A/CD1C/CD1E/HLA-A/HLA-B/HLA-C/HLA-E/HLA-G/HLA-H/TNFSF4	10
BP	GO:1901623	regulation of lymphocyte chemotaxis	8/425	27/18670	1.02557e-07	2.53691e-06	1.85712e-06	CXCL14/CXCL10/CXCL13/CCL5/KLRK1/CCL21/CCL7/XCL2	8
BP	GO:0070665	positive regulation of leukocyte proliferation	16/425	139/18670	1.14995e-07	2.82549e-06	2.06837e-06	CD74/HLA-DPB1/HLA-E/CCL5/BST2/CD40LG/TNFSF4/CCL19/CD86/CARD11/CD70/EPO/TNFSF9/IL2RA/CD3E/CD28	16
BP	GO:0072503	cellular divalent inorganic cation homeostasis	32/425	493/18670	1.16034e-07	2.832e-06	2.07314e-06	CXCL10/CXCL9/CXCL13/CCL13/CCL8/F2R/CCL5/FGF2/F2RL1/PIK3CG/CCL15/CCL14/CCL19/CCR7/CCR8/CCL21/CCL7/CCR1/CXCR4/CCR4/VDR/CXCR3/CXCR5/EDNRA/AGT/CALCB/EPO/STC1/APLNR/OXTR/PTGER2/LCK	32
BP	GO:0042107	cytokine metabolic process	15/425	124/18670	1.4825e-07	3.59434e-06	2.6312e-06	CD74/CYBB/TLR7/TLR8/IL1A/CD86/CARD11/BCL10/PTAFR/EREG/INHBA/LTB/TNFSF15/CD3E/CD28	15
BP	GO:0030217	T cell differentiation	21/425	240/18670	1.5351e-07	3.69738e-06	2.70663e-06	CD74/HLA-DOA/HLA-G/IL7R/TNFSF4/CCL19/CCR7/CD86/VAV1/CARD11/BMP4/MDK/TNFSF9/IL2RA/TNFRSF18/LCK/CD3D/CD3E/CD3G/CD28/CTLA4	21
BP	GO:0045089	positive regulation of innate immune response	27/425	381/18670	2.07395e-07	4.93241e-06	3.61072e-06	CTSS/HLA-E/HLA-G/PSMC1/PSMD6/ULBP3/ULBP2/RAET1L/REG3G/S100A14/MUC5AC/BPIFB1/TLR7/CCL5/TLR8/F2RL1/DMBT1/MARCO/KLRK1/CD14/VAV1/CARD11/BCL10/EREG/IFNK/NCR3/SH2D1A	27
BP	GO:0002822	regulation of adaptive immune response based on somatic recombination of immune receptors built from immunoglobulin superfamily domains	16/425	145/18670	2.07482e-07	4.93241e-06	3.61072e-06	CD1A/CD1C/CD1E/HLA-A/HLA-B/HLA-C/HLA-E/HLA-G/HLA-H/LTA/IL7R/TNFSF4/CCL19/IL20RB/TNFRSF1B/CD28	16
BP	GO:0045954	positive regulation of natural killer cell mediated cytotoxicity	8/425	30/18670	2.54652e-07	6.01471e-06	4.40301e-06	HLA-E/ULBP3/ULBP2/RAET1L/KLRK1/VAV1/NCR3/SH2D1A	8
BP	GO:0045061	thymic T cell selection	7/425	21/18670	2.66081e-07	6.24438e-06	4.57114e-06	CD74/CCR7/CARD11/CD3D/CD3E/CD3G/CD28	7
BP	GO:0050671	positive regulation of lymphocyte proliferation	15/425	130/18670	2.77478e-07	6.47037e-06	4.73657e-06	CD74/HLA-DPB1/HLA-E/CCL5/CD40LG/TNFSF4/CCL19/CD86/CARD11/CD70/EPO/TNFSF9/IL2RA/CD3E/CD28	15
BP	GO:0033209	tumor necrosis factor-mediated signaling pathway	17/425	167/18670	2.79995e-07	6.48773e-06	4.74928e-06	LTA/PSMC1/PSMD6/F2RL1/TNFSF11/ILK/CD40LG/TNFSF4/CD70/LTB/TNFRSF11B/TNFSF15/TNFSF9/TNFRSF17/TNFRSF18/TNFRSF1B/TNFRSF9	17
BP	GO:0032609	interferon-gamma production	14/425	113/18670	2.86218e-07	6.59021e-06	4.8243e-06	HLA-DPB1/LTA/TLR7/ISG15/TLR8/F2RL1/KLRK1/CD14/TNFSF4/CCR7/INHBA/IL12RB2/IL20RB/CD3E	14
BP	GO:0002683	negative regulation of immune system process	30/425	463/18670	3.02981e-07	6.93258e-06	5.07493e-06	CD74/HLA-DOA/HLA-E/HLA-G/PF4/BPIFB1/IDO1/BST2/F2RL1/KLRK1/IL7R/CD14/PDCD1/TNFSF4/CCL21/CCL25/PPARG/CD86/BCL10/C5/BMP4/GREM1/INHBA/MDK/IL13RA2/IL20RB/IL2RA/SDC4/TNFRSF21/CTLA4	30
BP	GO:0032946	positive regulation of mononuclear cell proliferation	15/425	131/18670	3.06936e-07	6.97945e-06	5.10924e-06	CD74/HLA-DPB1/HLA-E/CCL5/CD40LG/TNFSF4/CCL19/CD86/CARD11/CD70/EPO/TNFSF9/IL2RA/CD3E/CD28	15
BP	GO:0042035	regulation of cytokine biosynthetic process	14/425	114/18670	3.19617e-07	7.22295e-06	5.28749e-06	CD74/CYBB/TLR7/TLR8/IL1A/CD86/CARD11/BCL10/PTAFR/EREG/INHBA/LTB/CD3E/CD28	14
BP	GO:0071774	response to fibroblast growth factor	16/425	150/18670	3.31418e-07	7.44368e-06	5.44908e-06	CXCL8/CXCL13/ANOS1/CCL5/FGF2/TNC/APLN/CCN2/FGF1/FGF12/FGF17/FGF18/FGF19/FGF20/KL/FGFR1	16
BP	GO:0050918	positive chemotaxis	11/425	68/18670	3.57012e-07	7.96964e-06	5.8341e-06	CXCL8/CXCL10/CCL5/FGF2/F2RL1/CCL15/CCR4/BMP4/SCG2/VEGFC/MET	11
BP	GO:0002824	positive regulation of adaptive immune response based on somatic recombination of immune receptors built from immunoglobulin superfamily domains	13/425	100/18670	4.3333e-07	9.61468e-06	7.03833e-06	CD1A/CD1C/CD1E/HLA-A/HLA-B/HLA-C/HLA-E/HLA-G/HLA-H/LTA/TNFSF4/CCL19/CD28	13
BP	GO:0032649	regulation of interferon-gamma production	13/425	101/18670	4.87209e-07	1.0745e-05	7.86579e-06	HLA-DPB1/LTA/TLR7/ISG15/TLR8/KLRK1/CD14/TNFSF4/CCR7/INHBA/IL12RB2/IL20RB/CD3E	13
BP	GO:0009615	response to virus	24/425	326/18670	5.00989e-07	1.09828e-05	8.03982e-06	CXCL10/CXCL9/CCL8/DEFA3/LCN2/OASL/DUOX2/TLR7/ISG15/CCL5/TLR8/BST2/F2RL1/DMBT1/APOBEC3C/IRF9/OAS1/TNFSF4/CCL19/CCL22/CXCR4/IFNE/IFNK/IL2RA	24
BP	GO:0042269	regulation of natural killer cell mediated cytotoxicity	9/425	44/18670	5.27736e-07	1.14322e-05	8.36884e-06	HLA-E/HLA-G/ULBP3/ULBP2/RAET1L/KLRK1/VAV1/NCR3/SH2D1A	9
BP	GO:0071622	regulation of granulocyte chemotaxis	9/425	44/18670	5.27736e-07	1.14322e-05	8.36884e-06	CD74/CXCL8/S100A14/CCL5/CCL19/CCR7/CCL21/RAC2/MDK	9
BP	GO:0032753	positive regulation of interleukin-4 production	7/425	23/18670	5.39302e-07	1.1614e-05	8.50194e-06	HLA-E/CD40LG/TNFSF4/CD86/IL20RB/CD3E/CD28	7
BP	GO:0002483	antigen processing and presentation of endogenous peptide antigen	6/425	15/18670	5.64928e-07	1.20244e-05	8.80236e-06	HLA-A/HLA-B/HLA-C/HLA-E/HLA-G/HLA-H	6
BP	GO:0019885	antigen processing and presentation of endogenous peptide antigen via MHC class I	6/425	15/18670	5.64928e-07	1.20244e-05	8.80236e-06	HLA-A/HLA-B/HLA-C/HLA-E/HLA-G/HLA-H	6
BP	GO:0045580	regulation of T cell differentiation	15/425	139/18670	6.65058e-07	1.40738e-05	1.03026e-05	CD74/HLA-DOA/HLA-G/IL7R/TNFSF4/CCL19/CD86/CARD11/BMP4/MDK/TNFSF9/IL2RA/TNFRSF18/CD28/CTLA4	15
BP	GO:0071887	leukocyte apoptotic process	13/425	104/18670	6.8658e-07	1.44458e-05	1.05749e-05	CD74/IDO1/CCL5/IL7R/PDCD1/CCL19/CCR7/CCL21/BCL10/BMP4/IL2RA/TNFRSF21/CD3G	13
BP	GO:0002407	dendritic cell chemotaxis	7/425	24/18670	7.46513e-07	1.55283e-05	1.13674e-05	CCL5/PIK3CG/CCL19/CCR7/CCL21/CCR1/CXCR4	7
BP	GO:0090023	positive regulation of neutrophil chemotaxis	7/425	24/18670	7.46513e-07	1.55283e-05	1.13674e-05	CD74/CXCL8/CCL19/CCR7/CCL21/RAC2/MDK	7
BP	GO:0002821	positive regulation of adaptive immune response	13/425	105/18670	7.67634e-07	1.58774e-05	1.16229e-05	CD1A/CD1C/CD1E/HLA-A/HLA-B/HLA-C/HLA-E/HLA-G/HLA-H/LTA/TNFSF4/CCL19/CD28	13
BP	GO:0002715	regulation of natural killer cell mediated immunity	9/425	46/18670	7.87747e-07	1.61114e-05	1.17942e-05	HLA-E/HLA-G/ULBP3/ULBP2/RAET1L/KLRK1/VAV1/NCR3/SH2D1A	9
BP	GO:0019731	antibacterial humoral response	9/425	46/18670	7.87747e-07	1.61114e-05	1.17942e-05	HLA-E/CAMP/SLPI/DEFA3/DMBT1/IGHA1/IGHA2/IGHM/IGKV3-20	9
BP	GO:0002819	regulation of adaptive immune response	16/425	160/18670	7.98022e-07	1.62309e-05	1.18817e-05	CD1A/CD1C/CD1E/HLA-A/HLA-B/HLA-C/HLA-E/HLA-G/HLA-H/LTA/IL7R/TNFSF4/CCL19/IL20RB/TNFRSF1B/CD28	16
BP	GO:0042089	cytokine biosynthetic process	14/425	123/18670	8.19204e-07	1.65696e-05	1.21297e-05	CD74/CYBB/TLR7/TLR8/IL1A/CD86/CARD11/BCL10/PTAFR/EREG/INHBA/LTB/CD3E/CD28	14
BP	GO:0001667	ameboidal-type cell migration	29/425	461/18670	8.7726e-07	1.76464e-05	1.29179e-05	CXCL13/S100P/S100A2/MMP9/FGF2/ILK/PTGS2/PPARG/SEMA3A/SEMA3C/SEMA3E/SEMA6D/SEMA7A/AGT/BMP4/BMP7/FGF1/FGF18/FGF19/GREM1/HBEGF/INSL3/SCG2/STC1/VEGFC/FGFR1/MET/NRP2/SDC4	29
BP	GO:0032735	positive regulation of interleukin-12 production	8/425	35/18670	9.26758e-07	1.85402e-05	1.35722e-05	HLA-G/IDO1/CD40LG/TNFSF4/CCL19/CCR7/LTB/MDK	8
BP	GO:0061138	morphogenesis of a branching epithelium	17/425	182/18670	9.50449e-07	1.88655e-05	1.38103e-05	FGF2/ILK/VDR/SEMA3A/SEMA3C/SEMA3E/TNC/EDNRA/AGT/AREG/BMP4/BMP7/EGF/FGF1/MDK/FGFR1/MET	17
BP	GO:2000107	negative regulation of leukocyte apoptotic process	9/425	47/18670	9.54895e-07	1.88655e-05	1.38103e-05	CD74/IDO1/CCL5/IL7R/CCL19/CCR7/CCL21/BCL10/BMP4	9
BP	GO:0044344	cellular response to fibroblast growth factor stimulus	15/425	143/18670	9.58476e-07	1.88655e-05	1.38103e-05	CXCL8/CXCL13/ANOS1/CCL5/FGF2/APLN/CCN2/FGF1/FGF12/FGF17/FGF18/FGF19/FGF20/KL/FGFR1	15
BP	GO:0019932	second-messenger-mediated signaling	28/425	439/18670	1.03592e-06	2.02807e-05	1.48463e-05	CXCL8/CXCL10/CXCL9/PF4/CCL20/NOS2/TNFSF11/CCR7/CCR8/CCR1/CXCR4/CCR4/CXCR3/CXCR5/AGT/CALCB/GIP/GPHA2/NPPA/PTHLH/SCT/UCN2/UCN3/APLNR/LGR5/PTGER2/LAT/CD3E	28
BP	GO:1904894	positive regulation of STAT cascade	12/425	92/18670	1.16216e-06	2.26312e-05	1.65669e-05	F2R/CCL5/IL7R/AGT/CSF2/EPO/GH1/IL24/LIF/OSM/PRL/TNFRSF18	12
BP	GO:0007204	positive regulation of cytosolic calcium ion concentration	23/425	319/18670	1.24318e-06	2.39465e-05	1.75298e-05	CXCL10/CXCL9/CXCL13/F2R/FGF2/F2RL1/PIK3CG/CCL19/CCR7/CCR8/CCL21/CCR1/CXCR4/CCR4/CXCR3/CXCR5/EDNRA/AGT/EPO/APLNR/OXTR/PTGER2/LCK	23
BP	GO:1904892	regulation of STAT cascade	15/425	146/18670	1.24997e-06	2.39465e-05	1.75298e-05	F2R/CCL5/IL7R/AGT/CSF2/EGF/EPO/GH1/IFNE/IFNK/IL24/LIF/OSM/PRL/TNFRSF18	15
BP	GO:0031640	killing of cells of other organism	10/425	62/18670	1.25587e-06	2.39465e-05	1.75298e-05	HAMP/CAMP/REG3G/PF4/CCL13/DEFA3/DCD/LYZ/NOS2/F2RL1	10
BP	GO:0044364	disruption of cells of other organism	10/425	62/18670	1.25587e-06	2.39465e-05	1.75298e-05	HAMP/CAMP/REG3G/PF4/CCL13/DEFA3/DCD/LYZ/NOS2/F2RL1	10
BP	GO:0035768	endothelial cell chemotaxis to fibroblast growth factor	5/425	10/18670	1.36942e-06	2.58426e-05	1.89178e-05	CXCL13/FGF2/FGF1/FGF18/FGFR1	5
BP	GO:2000544	regulation of endothelial cell chemotaxis to fibroblast growth factor	5/425	10/18670	1.36942e-06	2.58426e-05	1.89178e-05	CXCL13/FGF2/FGF1/FGF18/FGFR1	5
BP	GO:2000403	positive regulation of lymphocyte migration	8/425	37/18670	1.46081e-06	2.73303e-05	2.00069e-05	CXCL14/CXCL10/CXCL13/CCL20/CCL5/CCL21/CCL7/XCL2	8
BP	GO:1903038	negative regulation of leukocyte cell-cell adhesion	14/425	129/18670	1.46319e-06	2.73303e-05	2.00069e-05	CD74/HLA-G/IDO1/TNFSF4/CCL21/CCL25/CD86/BMP4/MDK/IL20RB/IL2RA/SDC4/TNFRSF21/CTLA4	14
BP	GO:0070664	negative regulation of leukocyte proliferation	11/425	78/18670	1.47706e-06	2.74493e-05	2.0094e-05	HLA-G/CCL8/IDO1/CD86/BMP4/GREM1/IL20RB/IL2RA/SDC4/TNFRSF21/CTLA4	11
BP	GO:0045619	regulation of lymphocyte differentiation	16/425	169/18670	1.65864e-06	3.05139e-05	2.23374e-05	CD74/HLA-DOA/HLA-G/IL7R/TNFSF4/CCL19/CD86/CARD11/BMP4/INHBA/MDK/TNFSF9/IL2RA/TNFRSF18/CD28/CTLA4	16
BP	GO:0048660	regulation of smooth muscle cell proliferation	16/425	169/18670	1.65864e-06	3.05139e-05	2.23374e-05	MMP9/NOX1/CCL5/FGF2/ILK/PTGS2/PPARG/PTAFR/AGT/APLN/BMP4/EREG/HBEGF/OGN/NPR3/VIPR2	16
BP	GO:0032673	regulation of interleukin-4 production	7/425	27/18670	1.80552e-06	3.28857e-05	2.40736e-05	HLA-E/CD40LG/TNFSF4/CD86/IL20RB/CD3E/CD28	7
BP	GO:0036336	dendritic cell migration	7/425	27/18670	1.80552e-06	3.28857e-05	2.40736e-05	CCL5/PIK3CG/CCL19/CCR7/CCL21/CCR1/CXCR4	7
BP	GO:0045088	regulation of innate immune response	28/425	452/18670	1.83359e-06	3.32315e-05	2.43268e-05	CTSS/HLA-E/HLA-G/PSMC1/PSMD6/ULBP3/ULBP2/RAET1L/REG3G/S100A14/MUC5AC/BPIFB1/TLR7/CCL5/TLR8/F2RL1/DMBT1/MARCO/KLRK1/CD14/PPARG/VAV1/CARD11/BCL10/EREG/IFNK/NCR3/SH2D1A	28
BP	GO:0048659	smooth muscle cell proliferation	16/425	171/18670	1.93793e-06	3.49495e-05	2.55845e-05	MMP9/NOX1/CCL5/FGF2/ILK/PTGS2/PPARG/PTAFR/AGT/APLN/BMP4/EREG/HBEGF/OGN/NPR3/VIPR2	16
BP	GO:0072678	T cell migration	10/425	65/18670	1.96757e-06	3.53102e-05	2.58485e-05	CXCL16/CXCL10/CXCL13/CCL20/CCL5/PIK3CG/CCL26/CCL21/XCL2/CXCR3	10
BP	GO:0002517	T cell tolerance induction	5/425	11/18670	2.46365e-06	4.33626e-05	3.17432e-05	HLA-G/IDO1/IL2RA/CD3E/ICOS	5
BP	GO:0035747	natural killer cell chemotaxis	5/425	11/18670	2.46365e-06	4.33626e-05	3.17432e-05	CXCL14/CCL5/KLRK1/PIK3CG/CCL7	5
BP	GO:0035766	cell chemotaxis to fibroblast growth factor	5/425	11/18670	2.46365e-06	4.33626e-05	3.17432e-05	CXCL13/FGF2/FGF1/FGF18/FGFR1	5
BP	GO:1904847	regulation of cell chemotaxis to fibroblast growth factor	5/425	11/18670	2.46365e-06	4.33626e-05	3.17432e-05	CXCL13/FGF2/FGF1/FGF18/FGFR1	5
BP	GO:0051480	regulation of cytosolic calcium ion concentration	24/425	357/18670	2.50439e-06	4.38687e-05	3.21137e-05	CXCL10/CXCL9/CXCL13/F2R/FGF2/F2RL1/PIK3CG/CCL19/CCR7/CCR8/CCL21/CCR1/CXCR4/CCR4/CXCR3/CXCR5/EDNRA/AGT/CALCB/EPO/APLNR/OXTR/PTGER2/LCK	24
BP	GO:0001763	morphogenesis of a branching structure	17/425	196/18670	2.65105e-06	4.62166e-05	3.38324e-05	FGF2/ILK/VDR/SEMA3A/SEMA3C/SEMA3E/TNC/EDNRA/AGT/AREG/BMP4/BMP7/EGF/FGF1/MDK/FGFR1/MET	17
BP	GO:0050663	cytokine secretion	19/425	240/18670	2.70598e-06	4.69507e-05	3.43698e-05	PAEP/ISG15/F2R/TLR8/NOS2/F2RL1/IL1A/CD14/CCL19/CCR7/CARD11/IGHD/C5/AGT/MDK/OSM/IL1R2/TNFRSF1B/TNFRSF21	19
BP	GO:2000106	regulation of leukocyte apoptotic process	11/425	83/18670	2.76804e-06	4.78009e-05	3.49922e-05	CD74/IDO1/CCL5/IL7R/PDCD1/CCL19/CCR7/CCL21/BCL10/BMP4/CD3G	11
BP	GO:0046425	regulation of JAK-STAT cascade	14/425	137/18670	3.01068e-06	5.17469e-05	3.78808e-05	F2R/CCL5/AGT/CSF2/EGF/EPO/GH1/IFNE/IFNK/IL24/LIF/OSM/PRL/TNFRSF18	14
BP	GO:1902624	positive regulation of neutrophil migration	7/425	29/18670	3.05089e-06	5.2193e-05	3.82074e-05	CD74/CXCL8/CCL19/CCR7/CCL21/RAC2/MDK	7
BP	GO:0032655	regulation of interleukin-12 production	9/425	54/18670	3.23699e-06	5.51191e-05	4.03494e-05	HLA-G/IDO1/TLR8/CD40LG/TNFSF4/CCL19/CCR7/LTB/MDK	9
BP	GO:0070227	lymphocyte apoptotic process	10/425	69/18670	3.44637e-06	5.84128e-05	4.27606e-05	CD74/IDO1/CCL5/IL7R/PDCD1/BCL10/BMP4/IL2RA/TNFRSF21/CD3G	10
BP	GO:0090022	regulation of neutrophil chemotaxis	7/425	30/18670	3.90191e-06	6.58291e-05	4.81895e-05	CD74/CXCL8/CCL19/CCR7/CCL21/RAC2/MDK	7
BP	GO:0070542	response to fatty acid	11/425	86/18670	3.94641e-06	6.62744e-05	4.85155e-05	FABP3/PTGS2/TNFSF4/CCL19/CCR7/CCL21/PPARG/TNC/PTAFR/CCN2/PTGER2	11
BP	GO:0032615	interleukin-12 production	9/425	56/18670	4.42969e-06	7.40506e-05	5.4208e-05	HLA-G/IDO1/TLR8/CD40LG/TNFSF4/CCL19/CCR7/LTB/MDK	9
BP	GO:1902105	regulation of leukocyte differentiation	20/425	272/18670	4.5821e-06	7.62504e-05	5.58184e-05	CD74/HLA-DOA/HLA-G/PF4/TNFSF11/IL7R/TNFSF4/CCL19/CCR1/CD86/CARD11/BMP4/INHBA/LIF/MDK/TNFSF9/IL2RA/TNFRSF18/CD28/CTLA4	20
BP	GO:0034694	response to prostaglandin	7/425	31/18670	4.94184e-06	8.18646e-05	5.99282e-05	TNFSF4/CCL19/CCR7/CCL21/PPARG/TNC/PTGER2	7
BP	GO:0001755	neural crest cell migration	9/425	57/18670	5.15558e-06	8.50206e-05	6.22385e-05	SEMA3A/SEMA3C/SEMA3E/SEMA6D/SEMA7A/BMP4/BMP7/FGF19/NRP2	9
BP	GO:0140131	positive regulation of lymphocyte chemotaxis	6/425	21/18670	5.45366e-06	8.9533e-05	6.55418e-05	CXCL14/CXCL13/CCL5/CCL21/CCL7/XCL2	6
BP	GO:0046427	positive regulation of JAK-STAT cascade	11/425	89/18670	5.54187e-06	9.05749e-05	6.63045e-05	F2R/CCL5/AGT/CSF2/EPO/GH1/IL24/LIF/OSM/PRL/TNFRSF18	11
BP	GO:0044060	regulation of endocrine process	8/425	44/18670	5.83315e-06	9.49118e-05	6.94792e-05	F2R/F2RL1/AGT/APLN/INHBA/POMC/RETN/FGFR1	8
BP	GO:0045589	regulation of regulatory T cell differentiation	7/425	32/18670	6.20244e-06	0.000100312	7.34324e-05	HLA-G/TNFSF4/MDK/IL2RA/TNFRSF18/CD28/CTLA4	7
BP	GO:0097696	STAT cascade	15/425	166/18670	6.21983e-06	0.000100312	7.34324e-05	F2R/CCL5/IL7R/AGT/CSF2/EGF/EPO/GH1/IFNE/IFNK/IL24/LIF/OSM/PRL/TNFRSF18	15
BP	GO:0045086	positive regulation of interleukin-2 biosynthetic process	5/425	13/18670	6.60888e-06	0.000106119	7.76833e-05	IL1A/CD86/CARD11/CD3E/CD28	5
BP	GO:0042130	negative regulation of T cell proliferation	9/425	59/18670	6.91733e-06	0.000110273	8.07244e-05	HLA-G/IDO1/CD86/BMP4/IL20RB/IL2RA/SDC4/TNFRSF21/CTLA4	9
BP	GO:0050730	regulation of peptidyl-tyrosine phosphorylation	19/425	256/18670	6.92784e-06	0.000110273	8.07244e-05	CD74/NOX4/CCL5/AGT/AREG/CCK/CSF2/EGF/EPO/EREG/GH1/GREM1/HBEGF/IL11/IL24/LIF/OSM/TNFRSF18/CD3E	19
BP	GO:0032633	interleukin-4 production	7/425	33/18670	7.71914e-06	0.00012224	8.94849e-05	HLA-E/CD40LG/TNFSF4/CD86/IL20RB/CD3E/CD28	7
BP	GO:0043406	positive regulation of MAP kinase activity	19/425	258/18670	7.74645e-06	0.00012224	8.94849e-05	CD74/NOX4/F2R/FGF2/TNFSF11/ILK/CD40LG/PIK3CG/CCL19/CXCR4/C5/BMP4/DKK1/EGF/FGF1/FGF18/GH1/FGFR1/SHC2	19
BP	GO:0042267	natural killer cell mediated cytotoxicity	9/425	60/18670	7.9762e-06	0.000125326	9.17434e-05	HLA-E/HLA-G/ULBP3/ULBP2/RAET1L/KLRK1/VAV1/NCR3/SH2D1A	9
BP	GO:0050919	negative chemotaxis	8/425	46/18670	8.25286e-06	0.000129118	9.45199e-05	SEMA3A/SEMA3C/SEMA3E/SEMA6D/SEMA7A/NRG3/LGR6/NRP2	8
BP	GO:0048754	branching morphogenesis of an epithelial tube	14/425	150/18670	8.71325e-06	0.000135741	9.93682e-05	FGF2/ILK/VDR/SEMA3E/TNC/EDNRA/AGT/AREG/BMP4/BMP7/EGF/FGF1/MDK/MET	14
BP	GO:0050868	negative regulation of T cell activation	12/425	112/18670	9.39407e-06	0.000145728	0.000106678	CD74/HLA-G/IDO1/TNFSF4/CD86/BMP4/MDK/IL20RB/IL2RA/SDC4/TNFRSF21/CTLA4	12
BP	GO:0045066	regulatory T cell differentiation	7/425	34/18670	9.53131e-06	0.000147233	0.00010778	HLA-G/TNFSF4/MDK/IL2RA/TNFRSF18/CD28/CTLA4	7
BP	GO:0034695	response to prostaglandin E	6/425	23/18670	9.76094e-06	0.000150146	0.000109913	TNFSF4/CCL19/CCR7/CCL21/PPARG/PTGER2	6
BP	GO:0033002	muscle cell proliferation	18/425	239/18670	9.87128e-06	0.000151208	0.00011069	MMP9/NOX1/CCL5/FGF2/ILK/PTGS2/PPARG/PTAFR/AGT/APLN/BMP4/EREG/FGF20/HBEGF/OGN/FGFR1/NPR3/VIPR2	18
BP	GO:0060337	type I interferon signaling pathway	11/425	95/18670	1.04868e-05	0.000159304	0.000116617	HLA-A/HLA-B/HLA-C/HLA-E/HLA-G/HLA-H/OASL/ISG15/BST2/IRF9/OAS1	11
BP	GO:0071357	cellular response to type I interferon	11/425	95/18670	1.04868e-05	0.000159304	0.000116617	HLA-A/HLA-B/HLA-C/HLA-E/HLA-G/HLA-H/OASL/ISG15/BST2/IRF9/OAS1	11
BP	GO:0018108	peptidyl-tyrosine phosphorylation	23/425	363/18670	1.07095e-05	0.000162015	0.000118601	CD74/NOX4/CCL5/AGT/AREG/CCK/CSF2/EGF/EPO/EREG/GH1/GREM1/HBEGF/IL11/IL24/LIF/OSM/FGFR1/IL12RB2/MET/TNFRSF18/LCK/CD3E	23
BP	GO:0008543	fibroblast growth factor receptor signaling pathway	12/425	114/18670	1.1276e-05	0.000169883	0.000124361	ANOS1/FGF2/APLN/CCN2/FGF1/FGF12/FGF17/FGF18/FGF19/FGF20/KL/FGFR1	12
BP	GO:0042590	antigen processing and presentation of exogenous peptide antigen via MHC class I	10/425	79/18670	1.19263e-05	0.000178943	0.000130994	HLA-A/HLA-B/HLA-C/HLA-E/HLA-G/HLA-H/PSMC1/PSMD6/IFI30/CYBB	10
BP	GO:2000401	regulation of lymphocyte migration	9/425	63/18670	1.20233e-05	0.000179663	0.00013152	CXCL14/CXCL10/CXCL13/CCL20/CCL5/KLRK1/CCL21/CCL7/XCL2	9
BP	GO:0018212	peptidyl-tyrosine modification	23/425	366/18670	1.22284e-05	0.000181984	0.00013322	CD74/NOX4/CCL5/AGT/AREG/CCK/CSF2/EGF/EPO/EREG/GH1/GREM1/HBEGF/IL11/IL24/LIF/OSM/FGFR1/IL12RB2/MET/TNFRSF18/LCK/CD3E	23
BP	GO:0002791	regulation of peptide secretion	28/425	500/18670	1.23238e-05	0.000182662	0.000133716	CD74/HLA-E/PAEP/F2R/CCL5/TLR8/NOS2/F2RL1/TNFSF11/IL1A/CD40LG/CD14/TNFSF4/CCL19/CCR7/IGHD/C5/APLN/FAM3D/GIP/MDK/OSM/SCT/UCN3/VEGFC/IL1R2/TNFRSF1B/TNFRSF21	28
BP	GO:2001026	regulation of endothelial cell chemotaxis	6/425	24/18670	1.27658e-05	0.000188449	0.000137952	CXCL13/FGF2/FGF1/FGF18/FGFR1/MET	6
BP	GO:0007259	JAK-STAT cascade	14/425	156/18670	1.36696e-05	0.00020001	0.000146415	F2R/CCL5/AGT/CSF2/EGF/EPO/GH1/IFNE/IFNK/IL24/LIF/OSM/PRL/TNFRSF18	14
BP	GO:0002228	natural killer cell mediated immunity	9/425	64/18670	1.37128e-05	0.00020001	0.000146415	HLA-E/HLA-G/ULBP3/ULBP2/RAET1L/KLRK1/VAV1/NCR3/SH2D1A	9
BP	GO:0050922	negative regulation of chemotaxis	9/425	64/18670	1.37128e-05	0.00020001	0.000146415	CXCL13/KLRK1/C5/SEMA3A/SEMA3C/SEMA3E/SEMA6D/SEMA7A/GREM1	9
BP	GO:0019886	antigen processing and presentation of exogenous peptide antigen via MHC class II	11/425	98/18670	1.41569e-05	0.000205669	0.000150558	CD74/CTSE/CTSS/HLA-DOA/HLA-DPB1/HLA-DQA1/HLA-DQA2/HLA-DRA/HLA-DRB1/HLA-DRB5/IFI30	11
BP	GO:1902622	regulation of neutrophil migration	7/425	36/18670	1.42204e-05	0.000205775	0.000150635	CD74/CXCL8/CCL19/CCR7/CCL21/RAC2/MDK	7
BP	GO:0014032	neural crest cell development	10/425	81/18670	1.49335e-05	0.000214398	0.000156948	SEMA3A/SEMA3C/SEMA3E/SEMA6D/SEMA7A/EDNRA/BMP4/BMP7/FGF19/NRP2	10
BP	GO:0110110	positive regulation of animal organ morphogenesis	10/425	81/18670	1.49335e-05	0.000214398	0.000156948	VDR/SEMA3C/AGT/BMP4/BMP7/DKK1/FGF1/LIF/MDK/FGFR1	10
BP	GO:0032729	positive regulation of interferon-gamma production	9/425	65/18670	1.56004e-05	0.000222308	0.000162738	HLA-DPB1/LTA/TLR7/TLR8/KLRK1/CD14/TNFSF4/IL12RB2/CD3E	9
BP	GO:0034340	response to type I interferon	11/425	99/18670	1.56059e-05	0.000222308	0.000162738	HLA-A/HLA-B/HLA-C/HLA-E/HLA-G/HLA-H/OASL/ISG15/BST2/IRF9/OAS1	11
BP	GO:0022408	negative regulation of cell-cell adhesion	15/425	181/18670	1.76574e-05	0.000250557	0.000183418	CD74/HLA-G/IDO1/TNFSF4/CCL21/CCL25/CD86/BMP4/IL1RN/MDK/IL20RB/IL2RA/SDC4/TNFRSF21/CTLA4	15
BP	GO:0001894	tissue homeostasis	17/425	227/18670	1.86916e-05	0.000264208	0.000193411	AZGP1/LCN1/NOX4/F2R/LYZ/CST4/TNFSF11/ALB/SERPINA3/RAC2/IGHA1/IGHA2/IGHG3/IGKC/CCN2/TNFRSF11B/IL20RB	17
BP	GO:0008217	regulation of blood pressure	15/425	182/18670	1.88503e-05	0.000265017	0.000194003	NOX1/F2R/NOS2/F2RL1/PTGS2/PPARG/EDNRA/PTAFR/AGT/APLN/NPPA/POMC/VEGFC/NPR3/OXTR	15
BP	GO:0002495	antigen processing and presentation of peptide antigen via MHC class II	11/425	101/18670	1.88936e-05	0.000265017	0.000194003	CD74/CTSE/CTSS/HLA-DOA/HLA-DPB1/HLA-DQA1/HLA-DQA2/HLA-DRA/HLA-DRB1/HLA-DRB5/IFI30	11
BP	GO:0050886	endocrine process	10/425	84/18670	2.0659e-05	0.000288675	0.000211322	NOX1/F2R/F2RL1/AGT/APLN/INHBA/POMC/RETN/FGFR1/OXTR	10
BP	GO:0002504	antigen processing and presentation of peptide or polysaccharide antigen via MHC class II	11/425	102/18670	2.07513e-05	0.000288861	0.000211458	CD74/CTSE/CTSS/HLA-DOA/HLA-DPB1/HLA-DQA1/HLA-DQA2/HLA-DRA/HLA-DRB1/HLA-DRB5/IFI30	11
BP	GO:0050679	positive regulation of epithelial cell proliferation	16/425	206/18670	2.09583e-05	0.000290637	0.000212758	REG3G/CCL5/FGF2/CCL26/CCL24/APLN/AREG/BMP4/FGF1/MDK/REG1A/SCG2/VEGFC/APLNR/FGFR1/NRP2	16
BP	GO:0002643	regulation of tolerance induction	5/425	16/18670	2.11974e-05	0.000292844	0.000214374	HLA-G/IDO1/PDCD1/IL2RA/CD3E	5
BP	GO:1903708	positive regulation of hemopoiesis	15/425	185/18670	2.28679e-05	0.000313442	0.000229453	CD74/HLA-G/PF4/ISG15/TNFSF11/IL7R/TNFSF4/CCL19/CCR1/CD86/INHBA/LIF/MDK/TNFSF9/IL2RA	15
BP	GO:0014031	mesenchymal cell development	10/425	85/18670	2.29453e-05	0.000313442	0.000229453	SEMA3A/SEMA3C/SEMA3E/SEMA6D/SEMA7A/EDNRA/BMP4/BMP7/FGF19/NRP2	10
BP	GO:0048864	stem cell development	10/425	85/18670	2.29453e-05	0.000313442	0.000229453	SEMA3A/SEMA3C/SEMA3E/SEMA6D/SEMA7A/EDNRA/BMP4/BMP7/FGF19/NRP2	10
BP	GO:0035821	modification of morphology or physiology of other organism	14/425	164/18670	2.40667e-05	0.00032754	0.000239772	HAMP/CAMP/REG3G/SLPI/PF4/CCL13/CCL8/DEFA3/DCD/LYZ/CCL5/NOS2/F2RL1/REG1A	14
BP	GO:0070228	regulation of lymphocyte apoptotic process	8/425	53/18670	2.43917e-05	0.000330734	0.000242111	CD74/IDO1/CCL5/IL7R/PDCD1/BCL10/BMP4/CD3G	8
BP	GO:0007187	G protein-coupled receptor signaling pathway, coupled to cyclic nucleotide second messenger	18/425	256/18670	2.49804e-05	0.000337466	0.000247038	CXCL10/CXCL9/PF4/MARCO/CCR1/EDNRA/AGT/CALCB/GPHA2/INSL3/PTHLH/UCN2/UCN3/CRHR2/LGR5/NPR3/PTGER2/SSTR2	18
BP	GO:1902107	positive regulation of leukocyte differentiation	13/425	144/18670	2.59615e-05	0.00034943	0.000255797	CD74/HLA-G/PF4/TNFSF11/IL7R/TNFSF4/CCL19/CCR1/CD86/LIF/MDK/TNFSF9/IL2RA	13
BP	GO:0032147	activation of protein kinase activity	21/425	333/18670	2.76795e-05	0.000371189	0.000271725	CD74/F2R/CCL5/FGF2/TNFRSF10A/TNFSF11/CD40LG/CCL19/CXCR4/C5/AGT/BMP4/EGF/EPO/FGF1/GH1/GREM1/NRG3/TNFSF15/SHC2/PAK6	21
BP	GO:0014068	positive regulation of phosphatidylinositol 3-kinase signaling	10/425	87/18670	2.81748e-05	0.000376452	0.000275578	F2R/CCL5/F2RL1/PIK3CG/AGT/EPO/GH1/OSM/FGFR1/CD28	10
BP	GO:0033077	T cell differentiation in thymus	9/425	70/18670	2.87095e-05	0.000382202	0.000279787	CD74/IL7R/CCR7/CARD11/BMP4/CD3D/CD3E/CD3G/CD28	9
BP	GO:0090130	tissue migration	22/425	360/18670	2.89242e-05	0.000383665	0.000280858	CXCL13/S100P/S100A2/MMP9/FGF2/PTGS2/ACTA1/PPARG/SEMA3A/AGT/BMP4/FGF1/FGF18/GREM1/HBEGF/INSL3/SCG2/STC1/VEGFC/FGFR1/MET/NRP2	22
BP	GO:0071526	semaphorin-plexin signaling pathway	7/425	40/18670	2.93628e-05	0.000388077	0.000284088	SEMA3A/SEMA3C/SEMA3E/SEMA6D/SEMA7A/MET/NRP2	7
BP	GO:0010819	regulation of T cell chemotaxis	5/425	17/18670	2.94697e-05	0.000388089	0.000284097	CXCL10/CXCL13/CCL5/CCL21/XCL2	5
BP	GO:0051250	negative regulation of lymphocyte activation	13/425	146/18670	3.00481e-05	0.000394287	0.000288634	CD74/HLA-G/IDO1/TNFSF4/CD86/BMP4/INHBA/MDK/IL20RB/IL2RA/SDC4/TNFRSF21/CTLA4	13
BP	GO:0031667	response to nutrient levels	27/425	499/18670	3.21598e-05	0.000419558	0.000307134	LTA/HAMP/CXCL10/LCN2/CYBB/PTGS2/ALB/PPARG/VDR/BCL10/TNC/BMP7/CCK/EPO/GAST/GH1/GIP/POMC/PRL/REG1A/SCT/STC1/TNFRSF11B/UCN2/UCN3/SSTR2/CD3E	27
BP	GO:0032613	interleukin-10 production	8/425	55/18670	3.22032e-05	0.000419558	0.000307134	IDO1/ISG15/F2RL1/CD40LG/TNFSF4/IL20RB/TNFRSF21/CD28	8
BP	GO:0007565	female pregnancy	15/425	192/18670	3.53131e-05	0.000458444	0.000335599	MMP9/IDO1/PTGS2/VDR/AGRP/AGT/EPO/GIP/LIF/NPPA/PNOC/PRL/PTHLH/STC1/OXTR	15
BP	GO:0002793	positive regulation of peptide secretion	19/425	288/18670	3.60814e-05	0.000466763	0.000341689	HLA-E/PAEP/F2R/TLR8/F2RL1/TNFSF11/IL1A/CD14/TNFSF4/CCL19/IGHD/C5/APLN/GIP/MDK/OSM/SCT/UCN3/VEGFC	19
BP	GO:0014033	neural crest cell differentiation	10/425	90/18670	3.7919e-05	0.000488808	0.000357827	SEMA3A/SEMA3C/SEMA3E/SEMA6D/SEMA7A/EDNRA/BMP4/BMP7/FGF19/NRP2	10
BP	GO:0032945	negative regulation of mononuclear cell proliferation	9/425	73/18670	4.03571e-05	0.000514799	0.000376853	HLA-G/IDO1/CD86/BMP4/IL20RB/IL2RA/SDC4/TNFRSF21/CTLA4	9
BP	GO:0050672	negative regulation of lymphocyte proliferation	9/425	73/18670	4.03571e-05	0.000514799	0.000376853	HLA-G/IDO1/CD86/BMP4/IL20RB/IL2RA/SDC4/TNFRSF21/CTLA4	9
BP	GO:1903524	positive regulation of blood circulation	9/425	73/18670	4.03571e-05	0.000514799	0.000376853	F2R/F2RL1/PTGS2/PTAFR/APLN/CCN2/NPPA/OXTR/PTGER2	9
BP	GO:0070229	negative regulation of lymphocyte apoptotic process	6/425	29/18670	4.09125e-05	0.000520071	0.000380713	CD74/IDO1/CCL5/IL7R/BCL10/BMP4	6
BP	GO:0001895	retina homeostasis	9/425	74/18670	4.50338e-05	0.000570481	0.000417615	AZGP1/LCN1/LYZ/CST4/ALB/IGHA1/IGHA2/IGHG3/IGKC	9
BP	GO:0007188	adenylate cyclase-modulating G protein-coupled receptor signaling pathway	16/425	221/18670	4.93321e-05	0.000621737	0.000455137	CXCL10/CXCL9/PF4/MARCO/EDNRA/CALCB/GPHA2/INSL3/PTHLH/UCN2/UCN3/CRHR2/LGR5/NPR3/PTGER2/SSTR2	16
BP	GO:0002695	negative regulation of leukocyte activation	14/425	175/18670	4.94197e-05	0.000621737	0.000455137	CD74/HLA-G/IDO1/TNFSF4/CD86/BMP4/INHBA/MDK/IL13RA2/IL20RB/IL2RA/SDC4/TNFRSF21/CTLA4	14
BP	GO:0072610	interleukin-12 secretion	4/425	10/18670	4.98689e-05	0.000623363	0.000456327	TLR8/CCL19/CCR7/MDK	4
BP	GO:0001938	positive regulation of endothelial cell proliferation	11/425	112/18670	4.98895e-05	0.000623363	0.000456327	FGF2/CCL26/CCL24/APLN/BMP4/MDK/SCG2/VEGFC/APLNR/FGFR1/NRP2	11
BP	GO:0002479	antigen processing and presentation of exogenous peptide antigen via MHC class I, TAP-dependent	9/425	75/18670	5.01602e-05	0.000624614	0.000457243	HLA-A/HLA-B/HLA-C/HLA-E/HLA-G/HLA-H/PSMC1/PSMD6/CYBB	9
BP	GO:0044706	multi-multicellular organism process	16/425	222/18670	5.20766e-05	0.000646279	0.000473102	MMP9/IDO1/PTGS2/VDR/PTAFR/AGRP/AGT/EPO/GIP/LIF/NPPA/PNOC/PRL/PTHLH/STC1/OXTR	16
BP	GO:0048871	multicellular organismal homeostasis	26/425	485/18670	5.24955e-05	0.000649277	0.000475297	AZGP1/HAMP/LCN2/LCN1/NOX4/F2R/LYZ/CST4/TNFSF11/IL1A/PTGS2/ALB/SERPINA3/CXCR4/RAC2/IGHA1/IGHA2/IGHG3/IGKC/APLN/CCN2/TNFRSF11B/IL20RB/MET/NPR3/OXTR	26
BP	GO:0045076	regulation of interleukin-2 biosynthetic process	5/425	19/18670	5.33329e-05	0.000657413	0.000481253	IL1A/CD86/CARD11/CD3E/CD28	5
BP	GO:0045071	negative regulation of viral genome replication	8/425	59/18670	5.41753e-05	0.000665556	0.000487214	SLPI/CCL8/OASL/ISG15/CCL5/BST2/APOBEC3C/OAS1	8
BP	GO:0010631	epithelial cell migration	21/425	351/18670	5.94426e-05	0.000727824	0.000532797	CXCL13/S100P/S100A2/MMP9/FGF2/PTGS2/PPARG/SEMA3A/AGT/BMP4/FGF1/FGF18/GREM1/HBEGF/INSL3/SCG2/STC1/VEGFC/FGFR1/MET/NRP2	21
BP	GO:0042100	B cell proliferation	10/425	95/18670	6.05524e-05	0.000734834	0.000537928	CD74/IL7R/CD40LG/CD79A/CARD11/CD70/IFNE/IFNK/TNFRSF21/CTLA4	10
BP	GO:0045069	regulation of viral genome replication	10/425	95/18670	6.05524e-05	0.000734834	0.000537928	SLPI/CXCL8/CCL8/OASL/ISG15/CCL5/BST2/APOBEC3C/OAS1/CD28	10
BP	GO:0002675	positive regulation of acute inflammatory response	6/425	31/18670	6.10187e-05	0.000734834	0.000537928	HLA-E/TNFSF11/PTGS2/PIK3CG/CCR7/OSM	6
BP	GO:0035767	endothelial cell chemotaxis	6/425	31/18670	6.10187e-05	0.000734834	0.000537928	CXCL13/FGF2/FGF1/FGF18/FGFR1/MET	6
BP	GO:2000406	positive regulation of T cell migration	6/425	31/18670	6.10187e-05	0.000734834	0.000537928	CXCL10/CXCL13/CCL20/CCL5/CCL21/XCL2	6
BP	GO:0002474	antigen processing and presentation of peptide antigen via MHC class I	10/425	96/18670	6.62439e-05	0.000792546	0.000580176	HLA-A/HLA-B/HLA-C/HLA-E/HLA-G/HLA-H/PSMC1/PSMD6/IFI30/CYBB	10
BP	GO:0032755	positive regulation of interleukin-6 production	10/425	96/18670	6.62439e-05	0.000792546	0.000580176	CD74/PAEP/TLR7/F2R/TLR8/F2RL1/TNFSF4/PTAFR/EREG/IL1RN	10
BP	GO:0090132	epithelium migration	21/425	354/18670	6.71247e-05	0.000800467	0.000585975	CXCL13/S100P/S100A2/MMP9/FGF2/PTGS2/PPARG/SEMA3A/AGT/BMP4/FGF1/FGF18/GREM1/HBEGF/INSL3/SCG2/STC1/VEGFC/FGFR1/MET/NRP2	21
BP	GO:0002577	regulation of antigen processing and presentation	5/425	20/18670	6.97867e-05	0.00082951	0.000607235	CD74/HLA-DOA/CCL19/CCR7/CCL21	5
BP	GO:0048015	phosphatidylinositol-mediated signaling	14/425	181/18670	7.13202e-05	0.000844995	0.00061857	MUC5AC/F2R/CCL5/F2RL1/PIK3CG/PIK3R2/PTAFR/AGT/EPO/GH1/OSM/FGFR1/NPR3/CD28	14
BP	GO:0002604	regulation of dendritic cell antigen processing and presentation	4/425	11/18670	7.69576e-05	0.000905922	0.000663171	CD74/CCL19/CCR7/CCL21	4
BP	GO:0045060	negative thymic T cell selection	4/425	11/18670	7.69576e-05	0.000905922	0.000663171	CD74/CCR7/CD3E/CD28	4
BP	GO:0048545	response to steroid hormone	22/425	385/18670	7.8569e-05	0.000921926	0.000674887	DEFA3/CYBB/PTGS2/ACTA1/PPARG/VDR/PTAFR/AREG/BMP4/BMP7/CCN2/EPO/IL1RN/MDK/STC1/UCN3/ESR2/NR1I2/OXTR/PTGER2/SDC1/SSTR2	22
BP	GO:0042119	neutrophil activation	26/425	498/18670	8.10389e-05	0.00094787	0.000693879	CTSS/HLA-H/HSPA6/PSMD6/CAMP/PPBP/SLPI/CXCL8/LCN2/S100P/S100A11/MMP9/PLAU/CYBB/CHIT1/LYZ/CCL5/BST2/F2RL1/CD14/SERPINA3/OLR1/PLAUR/PTAFR/RETN/TNFRSF1B	26
BP	GO:0002700	regulation of production of molecular mediator of immune response	12/425	139/18670	8.16639e-05	0.000952139	0.000697004	CD74/HLA-E/HLA-G/BST2/F2RL1/CD40LG/TNFSF4/BCL10/SEMA7A/IL13RA2/TNFRSF1B/CD28	12
BP	GO:0048017	inositol lipid-mediated signaling	14/425	184/18670	8.5143e-05	0.00098955	0.000724391	MUC5AC/F2R/CCL5/F2RL1/PIK3CG/PIK3R2/PTAFR/AGT/EPO/GH1/OSM/FGFR1/NPR3/CD28	14
BP	GO:0006953	acute-phase response	7/425	47/18670	8.6363e-05	0.000994261	0.000727839	HAMP/REG3G/TNFSF11/IL1A/PTGS2/SERPINA3/EPO	7
BP	GO:0045058	T cell selection	7/425	47/18670	8.6363e-05	0.000994261	0.000727839	CD74/CCR7/CARD11/CD3D/CD3E/CD3G/CD28	7
BP	GO:0070231	T cell apoptotic process	7/425	47/18670	8.6363e-05	0.000994261	0.000727839	IDO1/CCL5/IL7R/PDCD1/BCL10/BMP4/IL2RA	7
BP	GO:0046330	positive regulation of JNK cascade	12/425	140/18670	8.7518e-05	0.0010044	0.000735261	NOX1/F2RL1/TNFSF11/CD40LG/CCL19/CCR7/CCL21/SEMA3A/CCN2/DKK1/FGF19/IL1RN	12
BP	GO:0003094	glomerular filtration	5/425	21/18670	8.98908e-05	0.00102841	0.000752835	F2R/F2RL1/IGHA1/IGHA2/IGKV3-20	5
BP	GO:1903706	regulation of hemopoiesis	25/425	475/18670	9.76618e-05	0.00111383	0.000815369	CD74/HLA-DOA/HLA-G/PSMC1/PSMD6/PF4/ISG15/TNFSF11/IL7R/TNFSF4/CCL19/CCR1/CD86/CARD11/BMP4/CSF2/INHBA/LIF/MDK/OSM/TNFSF9/IL2RA/TNFRSF18/CD28/CTLA4	25
BP	GO:0050707	regulation of cytokine secretion	15/425	210/18670	9.81774e-05	0.00111623	0.000817129	PAEP/F2R/TLR8/F2RL1/IL1A/CD14/CCL19/CCR7/IGHD/C5/MDK/OSM/IL1R2/TNFRSF1B/TNFRSF21	15
BP	GO:0043405	regulation of MAP kinase activity	20/425	337/18670	9.90649e-05	0.00112284	0.000821962	CD74/NOX4/F2R/FGF2/TNFSF11/ILK/CD40LG/PIK3CG/CCL19/CXCR4/C5/BMP4/BMP7/DKK1/EGF/FGF1/FGF18/GH1/FGFR1/SHC2	20
BP	GO:0048661	positive regulation of smooth muscle cell proliferation	10/425	101/18670	0.000102014	0.00115269	0.000843816	MMP9/NOX1/CCL5/FGF2/PTGS2/PTAFR/AGT/BMP4/EREG/HBEGF	10
BP	GO:0032102	negative regulation of response to external stimulus	21/425	365/18670	0.000103419	0.00116498	0.000852811	CXCL13/PLAU/FGF2/TMPRSS6/KLRK1/PROC/PPARG/C5/SEMA3A/SEMA3C/SEMA3E/SEMA6D/SEMA7A/PLAUR/CCK/GREM1/MDK/IL1R2/IL20RB/IL2RA/TNFRSF1B	21
BP	GO:0046879	hormone secretion	19/425	312/18670	0.000105192	0.00118131	0.000864768	CCL5/NOS2/TNFSF11/AGT/APLN/FAM3B/FAM3D/GIP/IL11/IL1RN/INHBA/LIF/NPPA/OSM/POMC/RETN/SCT/UCN3/FGFR1	19
BP	GO:0045582	positive regulation of T cell differentiation	9/425	83/18670	0.000111858	0.00125086	0.000915681	CD74/HLA-G/IL7R/TNFSF4/CCL19/CD86/MDK/TNFSF9/IL2RA	9
BP	GO:0002468	dendritic cell antigen processing and presentation	4/425	12/18670	0.000113364	0.00125086	0.000915681	CD74/CCL19/CCR7/CCL21	4
BP	GO:0002863	positive regulation of inflammatory response to antigenic stimulus	4/425	12/18670	0.000113364	0.00125086	0.000915681	HLA-E/LTA/CCR7/CD28	4
BP	GO:0043383	negative T cell selection	4/425	12/18670	0.000113364	0.00125086	0.000915681	CD74/CCR7/CD3E/CD28	4
BP	GO:0045416	positive regulation of interleukin-8 biosynthetic process	4/425	12/18670	0.000113364	0.00125086	0.000915681	CD74/TLR7/TLR8/BCL10	4
BP	GO:0032757	positive regulation of interleukin-8 production	7/425	49/18670	0.000113435	0.00125086	0.000915681	CD74/TLR7/F2R/TLR8/F2RL1/CD14/BCL10	7
BP	GO:0042094	interleukin-2 biosynthetic process	5/425	22/18670	0.000114166	0.00125138	0.000916062	IL1A/CD86/CARD11/CD3E/CD28	5
BP	GO:0097205	renal filtration	5/425	22/18670	0.000114166	0.00125138	0.000916062	F2R/F2RL1/IGHA1/IGHA2/IGKV3-20	5
BP	GO:0052547	regulation of peptidase activity	24/425	452/18670	0.000117441	0.00128343	0.000939524	PI3/SLPI/LCN1/SERPIND1/WFIKKN1/WFDC2/MMP9/ANOS1/PI15/F2R/CST4/BST2/TNFRSF10A/PTGS2/SERPINA3/PPARG/BCL10/C5/PLAUR/AGT/CCK/CCN2/TNFSF15/LCK	24
BP	GO:0051048	negative regulation of secretion	16/425	238/18670	0.000118378	0.001286	0.000941401	CD74/F2R/TLR8/F2RL1/EGF/FAM3D/IL11/INHBA/LIF/OSM/SCT/IL13RA2/IL1R2/OXTR/TNFRSF1B/TNFRSF21	16
BP	GO:0051607	defense response to virus	16/425	238/18670	0.000118378	0.001286	0.000941401	CXCL10/CXCL9/DEFA3/OASL/TLR7/ISG15/TLR8/BST2/F2RL1/DMBT1/APOBEC3C/IRF9/OAS1/IFNE/IFNK/IL2RA	16
BP	GO:0052548	regulation of endopeptidase activity	23/425	425/18670	0.000122744	0.00132619	0.000970824	PI3/SLPI/LCN1/SERPIND1/WFIKKN1/WFDC2/MMP9/ANOS1/F2R/CST4/BST2/TNFRSF10A/PTGS2/SERPINA3/PPARG/BCL10/C5/PLAUR/AGT/CCK/CCN2/TNFSF15/LCK	23
BP	GO:0002718	regulation of cytokine production involved in immune response	9/425	84/18670	0.000122802	0.00132619	0.000970824	CD74/HLA-E/HLA-G/BST2/F2RL1/TNFSF4/BCL10/SEMA7A/TNFRSF1B	9
BP	GO:0045834	positive regulation of lipid metabolic process	12/425	146/18670	0.0001308	0.00140841	0.00103101	CD74/FABP3/FGF2/PTGS2/CCL19/CCR7/CCL21/PPARG/AGT/CGA/FGF1/SCT	12
BP	GO:0046883	regulation of hormone secretion	17/425	266/18670	0.000135358	0.00145321	0.00106381	CCL5/NOS2/TNFSF11/AGT/APLN/FAM3D/GIP/IL11/INHBA/LIF/NPPA/OSM/POMC/RETN/SCT/UCN3/FGFR1	17
BP	GO:0042554	superoxide anion generation	6/425	36/18670	0.000146626	0.00156858	0.00114826	NOX4/NOX1/CYBB/DUOX2/F2RL1/AGT	6
BP	GO:0001954	positive regulation of cell-matrix adhesion	7/425	51/18670	0.000147026	0.00156858	0.00114826	S100A10/ILK/CCR7/CCL21/CCL25/SDC4/CD3E	7
BP	GO:0030101	natural killer cell activation	9/425	86/18670	0.000147389	0.00156858	0.00114826	HLA-E/ULBP3/ULBP2/RAET1L/KLRK1/IFNE/IFNK/IL21R/NCR3	9
BP	GO:0061041	regulation of wound healing	12/425	148/18670	0.00014881	0.00157911	0.00115597	REG3G/PLAU/DUOX2/F2R/FGF2/F2RL1/TMPRSS6/PROC/CXCR4/PLAUR/HBEGF/INSL3	12
BP	GO:0010634	positive regulation of epithelial cell migration	13/425	171/18670	0.000152669	0.00161537	0.00118252	MMP9/FGF2/PTGS2/AGT/BMP4/FGF1/FGF18/HBEGF/INSL3/VEGFC/FGFR1/MET/NRP2	13
BP	GO:0009914	hormone transport	19/425	322/18670	0.000158445	0.00166686	0.00122021	CCL5/NOS2/TNFSF11/AGT/APLN/FAM3B/FAM3D/GIP/IL11/IL1RN/INHBA/LIF/NPPA/OSM/POMC/RETN/SCT/UCN3/FGFR1	19
BP	GO:0060562	epithelial tube morphogenesis	19/425	322/18670	0.000158445	0.00166686	0.00122021	CXCL10/FGF2/ILK/CXCR4/VDR/BCL10/SEMA3E/TNC/EDNRA/AGT/AREG/BMP4/BMP7/EGF/FGF1/MDK/LGR5/MET/SDC4	19
BP	GO:0045059	positive thymic T cell selection	4/425	13/18670	0.000160811	0.00168557	0.0012339	CD74/CD3D/CD3E/CD3G	4
BP	GO:0051781	positive regulation of cell division	9/425	87/18670	0.000161144	0.00168557	0.0012339	PPBP/FGF2/IL1A/CXCR5/EREG/FGF1/MDK/OSM/VEGFC	9
BP	GO:0043547	positive regulation of GTPase activity	22/425	405/18670	0.000162764	0.00169766	0.00124275	CXCL13/CCL13/CCL8/S100A10/CCL20/F2R/CCL5/F2RL1/CCL15/CCL14/CCL19/CCL18/CCL17/CCL26/CCL22/CCR7/CCL21/CCL7/CCL25/CCL24/XCL2/VAV1	22
BP	GO:0006816	calcium ion transport	23/425	434/18670	0.00016688	0.00173564	0.00127056	CXCL10/CXCL9/CCL8/F2R/CCL5/AHNAK/FGF2/PTGS2/PIK3CG/CCL19/CCR7/CCL21/CCR1/CXCR4/VDR/AGT/CCN2/EGF/EPO/NPPA/STC1/APLNR/LCK	23
BP	GO:0033280	response to vitamin D	6/425	37/18670	0.000171677	0.00176547	0.0012924	CXCL10/PTGS2/VDR/TNC/BMP7/STC1	6
BP	GO:0045730	respiratory burst	6/425	37/18670	0.000171677	0.00176547	0.0012924	NOX1/CYBB/PIK3CG/RAC2/IGHA1/IGHA2	6
BP	GO:0048846	axon extension involved in axon guidance	6/425	37/18670	0.000171677	0.00176547	0.0012924	SEMA3A/SEMA3C/SEMA3E/SEMA6D/SEMA7A/NRP2	6
BP	GO:1902284	neuron projection extension involved in neuron projection guidance	6/425	37/18670	0.000171677	0.00176547	0.0012924	SEMA3A/SEMA3C/SEMA3E/SEMA6D/SEMA7A/NRP2	6
BP	GO:0002861	regulation of inflammatory response to antigenic stimulus	5/425	24/18670	0.000177484	0.00182008	0.00133237	HLA-E/LTA/CCR7/IL20RB/CD28	5
BP	GO:0043542	endothelial cell migration	17/425	273/18670	0.000184652	0.00188829	0.00138231	CXCL13/S100P/S100A2/FGF2/PTGS2/PPARG/AGT/BMP4/FGF1/FGF18/GREM1/SCG2/STC1/VEGFC/FGFR1/MET/NRP2	17
BP	GO:0050866	negative regulation of cell activation	14/425	199/18670	0.000194967	0.00198823	0.00145546	CD74/HLA-G/IDO1/TNFSF4/CD86/BMP4/INHBA/MDK/IL13RA2/IL20RB/IL2RA/SDC4/TNFRSF21/CTLA4	14
BP	GO:0001936	regulation of endothelial cell proliferation	13/425	176/18670	0.000203237	0.00206681	0.00151299	FGF2/CCL26/CCL24/PPARG/APLN/BMP4/MDK/PRL/SCG2/VEGFC/APLNR/FGFR1/NRP2	13
BP	GO:0042531	positive regulation of tyrosine phosphorylation of STAT protein	8/425	71/18670	0.000204963	0.00207859	0.00152161	CCL5/CSF2/EPO/GH1/IL24/LIF/OSM/TNFRSF18	8
BP	GO:0002720	positive regulation of cytokine production involved in immune response	7/425	54/18670	0.000212109	0.00214511	0.00157031	CD74/HLA-E/HLA-G/F2RL1/TNFSF4/BCL10/SEMA7A	7
BP	GO:0050927	positive regulation of positive chemotaxis	5/425	25/18670	0.000217735	0.00218992	0.00160311	CXCL8/F2RL1/CCR4/SCG2/VEGFC	5
BP	GO:0090025	regulation of monocyte chemotaxis	5/425	25/18670	0.000217735	0.00218992	0.00160311	CXCL10/S100A14/CCL5/CCR1/GREM1	5
BP	GO:0050708	regulation of protein secretion	24/425	472/18670	0.000224679	0.00225356	0.0016497	HLA-E/PAEP/F2R/CCL5/TLR8/NOS2/F2RL1/IL1A/CD40LG/CD14/TNFSF4/CCL19/CCR7/IGHD/C5/FAM3D/GIP/MDK/OSM/UCN3/VEGFC/IL1R2/TNFRSF1B/TNFRSF21	24
BP	GO:1903034	regulation of response to wounding	13/425	179/18670	0.000239995	0.0024006	0.00175734	REG3G/PLAU/DUOX2/F2R/FGF2/F2RL1/TMPRSS6/PROC/CXCR4/PLAUR/HBEGF/INSL3/MDK	13
BP	GO:0006801	superoxide metabolic process	8/425	73/18670	0.000248928	0.00248318	0.00181779	NOX4/NOX1/CYBB/DUOX2/NOS2/F2RL1/AGT/BMP7	8
BP	GO:0071902	positive regulation of protein serine/threonine kinase activity	19/425	334/18670	0.000252541	0.00251237	0.00183916	CD74/NOX4/F2R/FGF2/TNFSF11/ILK/CD40LG/PIK3CG/CCL19/CXCR4/C5/BMP4/DKK1/EGF/FGF1/FGF18/GH1/FGFR1/SHC2	19
BP	GO:0048843	negative regulation of axon extension involved in axon guidance	5/425	26/18670	0.000264575	0.00261786	0.00191638	SEMA3A/SEMA3C/SEMA3E/SEMA6D/SEMA7A	5
BP	GO:0050926	regulation of positive chemotaxis	5/425	26/18670	0.000264575	0.00261786	0.00191638	CXCL8/F2RL1/CCR4/SCG2/VEGFC	5
BP	GO:0019835	cytolysis	6/425	40/18670	0.000267595	0.00263828	0.00193133	REG3G/PF4/C8G/LYZ/C5/CSF2	6
BP	GO:0033273	response to vitamin	9/425	93/18670	0.00026808	0.00263828	0.00193133	HAMP/CXCL10/PTGS2/PPARG/VDR/TNC/BMP7/EPO/STC1	9
BP	GO:0048863	stem cell differentiation	16/425	257/18670	0.000284256	0.00278997	0.00204237	PSMC1/PSMD6/SEMA3A/SEMA3C/SEMA3E/SEMA6D/SEMA7A/EDNRA/BMP4/BMP7/FGF19/GREM1/LIF/NTF4/OSM/NRP2	16
BP	GO:1901342	regulation of vasculature development	22/425	422/18670	0.00028912	0.00283013	0.00207177	HLA-G/CXCL8/CXCL10/CXCL13/PF4/CYBB/FGF2/IL1A/PTGS2/CCL24/CXCR4/PPARG/SEMA3E/AGT/BMP4/BMP7/FGF1/FGF18/MDK/PRL/VEGFC/APLNR	22
BP	GO:0045621	positive regulation of lymphocyte differentiation	9/425	94/18670	0.000290611	0.00283714	0.0020769	CD74/HLA-G/IL7R/TNFSF4/CCL19/CD86/MDK/TNFSF9/IL2RA	9
BP	GO:0070482	response to oxygen levels	21/425	394/18670	0.000294454	0.00286701	0.00209876	LTA/PSMC1/PSMD6/PLAU/NOX4/NOX1/CYBB/NOS2/PTGS2/CXCR4/PPARG/EDNRA/BMP7/CCN2/EPO/NPPA/REG1A/STC1/UCN3/VEGFC/OXTR	21
BP	GO:2001028	positive regulation of endothelial cell chemotaxis	4/425	15/18670	0.0002961	0.00287539	0.0021049	FGF2/FGF18/FGFR1/MET	4
BP	GO:0032635	interleukin-6 production	12/425	161/18670	0.000325864	0.00315605	0.00231036	CD74/PAEP/TLR7/F2R/TLR8/NOS2/F2RL1/TNFSF4/BCL10/PTAFR/EREG/IL1RN	12
BP	GO:0009612	response to mechanical stimulus	14/425	210/18670	0.000338904	0.00327369	0.00239647	CXCL10/TLR7/TLR8/TNFRSF10A/PTGS2/ACTA1/CXCR4/PPARG/BCL10/TNC/AGT/MDK/NPPA/RETN	14
BP	GO:0007586	digestion	11/425	139/18670	0.000343697	0.00330256	0.00241761	HAMP/FABP2/CHIT1/SERPINA3/VDR/CCK/SCT/UCN2/UCN3/NPR3/OXTR	11
BP	GO:0050715	positive regulation of cytokine secretion	11/425	139/18670	0.000343697	0.00330256	0.00241761	PAEP/F2R/TLR8/F2RL1/IL1A/CD14/CCL19/IGHD/C5/MDK/OSM	11
BP	GO:0031960	response to corticosteroid	12/425	162/18670	0.000344855	0.00330501	0.0024194	CYBB/PTGS2/PTAFR/AREG/CCN2/EPO/IL1RN/MDK/STC1/UCN3/SDC1/SSTR2	12
BP	GO:0010466	negative regulation of peptidase activity	16/425	262/18670	0.000352287	0.00336742	0.00246509	PI3/SLPI/LCN1/SERPIND1/WFIKKN1/WFDC2/MMP9/ANOS1/PI15/CST4/BST2/PTGS2/SERPINA3/C5/PLAUR/AGT	16
BP	GO:0007162	negative regulation of cell adhesion	17/425	289/18670	0.000359577	0.00342816	0.00250955	CD74/HLA-G/IDO1/TNFSF4/CCL21/CCL25/CD86/SEMA3E/TNC/BMP4/IL1RN/MDK/IL20RB/IL2RA/SDC4/TNFRSF21/CTLA4	17
BP	GO:0019933	cAMP-mediated signaling	13/425	187/18670	0.000366962	0.00348836	0.00255362	CXCL10/CXCL9/PF4/CALCB/GIP/GPHA2/PTHLH/SCT/UCN2/UCN3/APLNR/LGR5/PTGER2	13
BP	GO:0001657	ureteric bud development	9/425	97/18670	0.000367797	0.00348836	0.00255362	FGF2/ILK/AGT/BMP4/BMP7/FGF1/FGFR1/SDC1/SDC4	9
BP	GO:0010518	positive regulation of phospholipase activity	7/425	59/18670	0.000370631	0.00350615	0.00256664	CCL5/FGF2/EDNRA/PTAFR/AGT/NTF4/FGFR1	7
BP	GO:1902668	negative regulation of axon guidance	5/425	28/18670	0.000380772	0.0035928	0.00263007	SEMA3A/SEMA3C/SEMA3E/SEMA6D/SEMA7A	5
BP	GO:0002830	positive regulation of type 2 immune response	4/425	16/18670	0.000387734	0.00363973	0.00266443	CD74/IDO1/TNFSF4/CD86	4
BP	GO:0010820	positive regulation of T cell chemotaxis	4/425	16/18670	0.000387734	0.00363973	0.00266443	CXCL13/CCL5/CCL21/XCL2	4
BP	GO:0010632	regulation of epithelial cell migration	17/425	291/18670	0.000389261	0.00364472	0.00266808	CXCL13/MMP9/FGF2/PTGS2/PPARG/SEMA3A/AGT/BMP4/FGF1/FGF18/HBEGF/INSL3/STC1/VEGFC/FGFR1/MET/NRP2	17
BP	GO:0072163	mesonephric epithelium development	9/425	98/18670	0.000397002	0.00369828	0.00270729	FGF2/ILK/AGT/BMP4/BMP7/FGF1/FGFR1/SDC1/SDC4	9
BP	GO:0072164	mesonephric tubule development	9/425	98/18670	0.000397002	0.00369828	0.00270729	FGF2/ILK/AGT/BMP4/BMP7/FGF1/FGFR1/SDC1/SDC4	9
BP	GO:0010863	positive regulation of phospholipase C activity	6/425	43/18670	0.000401274	0.00372859	0.00272948	FGF2/EDNRA/PTAFR/AGT/NTF4/FGFR1	6
BP	GO:0022612	gland morphogenesis	10/425	120/18670	0.000420577	0.00389806	0.00285353	VDR/SEMA3A/SEMA3C/TNC/AREG/BMP4/BMP7/MDK/NRG3/FGFR1	10
BP	GO:0050673	epithelial cell proliferation	22/425	434/18670	0.000423994	0.00391981	0.00286946	REG3G/CCL5/FGF2/TNFSF11/CCL26/CCL24/PPARG/VDR/APLN/AREG/BMP4/EREG/FGF1/MDK/PRL/REG1A/SCG2/VEGFC/APLNR/FGFR1/LGR5/NRP2	22
BP	GO:0019935	cyclic-nucleotide-mediated signaling	14/425	215/18670	0.000429791	0.00396339	0.00290136	CXCL10/CXCL9/PF4/CALCB/GIP/GPHA2/NPPA/PTHLH/SCT/UCN2/UCN3/APLNR/LGR5/PTGER2	14
BP	GO:0050678	regulation of epithelial cell proliferation	20/425	378/18670	0.000447677	0.00411795	0.00301451	REG3G/CCL5/FGF2/CCL26/CCL24/PPARG/VDR/APLN/AREG/BMP4/EREG/FGF1/MDK/PRL/REG1A/SCG2/VEGFC/APLNR/FGFR1/NRP2	20
BP	GO:0001935	endothelial cell proliferation	13/425	191/18670	0.000449419	0.00412362	0.00301865	FGF2/CCL26/CCL24/PPARG/APLN/BMP4/MDK/PRL/SCG2/VEGFC/APLNR/FGFR1/NRP2	13
BP	GO:0050714	positive regulation of protein secretion	16/425	268/18670	0.000452077	0.00413763	0.00302891	HLA-E/PAEP/F2R/TLR8/F2RL1/IL1A/CD14/TNFSF4/CCL19/IGHD/C5/GIP/MDK/OSM/UCN3/VEGFC	16
BP	GO:0030225	macrophage differentiation	6/425	44/18670	0.000455822	0.00415116	0.00303881	PF4/MMP9/BMP4/CSF2/INHBA/LIF	6
BP	GO:2000404	regulation of T cell migration	6/425	44/18670	0.000455822	0.00415116	0.00303881	CXCL10/CXCL13/CCL20/CCL5/CCL21/XCL2	6
BP	GO:0019079	viral genome replication	10/425	122/18670	0.000479753	0.00435825	0.00319042	SLPI/CXCL8/CCL8/OASL/ISG15/CCL5/BST2/APOBEC3C/OAS1/CD28	10
BP	GO:0031649	heat generation	4/425	17/18670	0.000497969	0.00450139	0.0032952	TNFSF11/IL1A/PTGS2/APLN	4
BP	GO:0048535	lymph node development	4/425	17/18670	0.000497969	0.00450139	0.0032952	LTA/IL7R/CXCR5/LTB	4
BP	GO:0002446	neutrophil mediated immunity	24/425	499/18670	0.000502517	0.00453132	0.00331711	CTSS/HLA-H/HSPA6/PSMD6/CAMP/PPBP/SLPI/LCN2/S100P/S100A11/MMP9/PLAU/CYBB/CHIT1/LYZ/BST2/F2RL1/CD14/SERPINA3/OLR1/PLAUR/PTAFR/RETN/TNFRSF1B	24
BP	GO:1900274	regulation of phospholipase C activity	6/425	45/18670	0.000515979	0.00464128	0.0033976	FGF2/EDNRA/PTAFR/AGT/NTF4/FGFR1	6
BP	GO:0045765	regulation of angiogenesis	20/425	383/18670	0.000528464	0.00474193	0.00347128	HLA-G/CXCL8/CXCL10/CXCL13/PF4/CYBB/FGF2/IL1A/PTGS2/CCL24/CXCR4/PPARG/SEMA3E/AGT/FGF1/FGF18/MDK/PRL/VEGFC/APLNR	20
BP	GO:0032743	positive regulation of interleukin-2 production	5/425	30/18670	0.000531858	0.00475294	0.00347935	IL1A/CD86/CARD11/CD3E/CD28	5
BP	GO:0001823	mesonephros development	9/425	102/18670	0.000533586	0.00475294	0.00347935	FGF2/ILK/AGT/BMP4/BMP7/FGF1/FGFR1/SDC1/SDC4	9
BP	GO:0002367	cytokine production involved in immune response	9/425	102/18670	0.000533586	0.00475294	0.00347935	CD74/HLA-E/HLA-G/BST2/F2RL1/TNFSF4/BCL10/SEMA7A/TNFRSF1B	9
BP	GO:0048872	homeostasis of number of cells	15/425	246/18670	0.000542684	0.00482225	0.00353008	CD74/ISG15/F2R/IL7R/CCR7/CCR4/CARD11/BCL10/BMP4/EPO/INHBA/IL20RB/IL2RA/TNFRSF17/LAT	15
BP	GO:0014066	regulation of phosphatidylinositol 3-kinase signaling	10/425	124/18670	0.000545678	0.00483711	0.00354096	F2R/CCL5/F2RL1/PIK3CG/AGT/EPO/GH1/OSM/FGFR1/CD28	10
BP	GO:0032637	interleukin-8 production	8/425	82/18670	0.000552644	0.00488703	0.0035775	CD74/TLR7/F2R/TLR8/NOS2/F2RL1/CD14/BCL10	8
BP	GO:0002437	inflammatory response to antigenic stimulus	6/425	46/18670	0.000582133	0.00511076	0.00374129	HLA-E/LTA/CCR7/IL20RB/IL2RA/CD28	6
BP	GO:0033628	regulation of cell adhesion mediated by integrin	6/425	46/18670	0.000582133	0.00511076	0.00374129	CXCL13/PLAU/CCL5/PIK3CG/CCL21/CD3E	6
BP	GO:0071675	regulation of mononuclear cell migration	6/425	46/18670	0.000582133	0.00511076	0.00374129	CXCL10/S100A14/CCL5/CCR1/GREM1/MDK	6
BP	GO:0014065	phosphatidylinositol 3-kinase signaling	11/425	148/18670	0.00058606	0.00513293	0.00375751	F2R/CCL5/F2RL1/PIK3CG/PIK3R2/AGT/EPO/GH1/OSM/FGFR1/CD28	11
BP	GO:0032874	positive regulation of stress-activated MAPK cascade	12/425	172/18670	0.000592126	0.00517368	0.00378734	NOX1/F2RL1/TNFSF11/CD40LG/CCL19/CCR7/CCL21/SEMA3A/CCN2/DKK1/FGF19/IL1RN	12
BP	GO:0042509	regulation of tyrosine phosphorylation of STAT protein	8/425	83/18670	0.000599662	0.00522705	0.00382641	CCL5/CSF2/EPO/GH1/IL24/LIF/OSM/TNFRSF18	8
BP	GO:1903900	regulation of viral life cycle	11/425	149/18670	0.000620134	0.00539267	0.00394765	CD74/SLPI/CXCL8/CCL8/OASL/ISG15/CCL5/BST2/APOBEC3C/OAS1/CD28	11
BP	GO:0045742	positive regulation of epidermal growth factor receptor signaling pathway	5/425	31/18670	0.000622404	0.00539615	0.0039502	MMP9/PLAUR/AGT/EGF/EREG	5
BP	GO:0070304	positive regulation of stress-activated protein kinase signaling cascade	12/425	173/18670	0.000623483	0.00539615	0.0039502	NOX1/F2RL1/TNFSF11/CD40LG/CCL19/CCR7/CCL21/SEMA3A/CCN2/DKK1/FGF19/IL1RN	12
BP	GO:0070233	negative regulation of T cell apoptotic process	4/425	18/18670	0.000628805	0.0054166	0.00396517	IDO1/CCL5/IL7R/BMP4	4
BP	GO:0090026	positive regulation of monocyte chemotaxis	4/425	18/18670	0.000628805	0.0054166	0.00396517	CXCL10/S100A14/CCL5/CCR1	4
BP	GO:0010951	negative regulation of endopeptidase activity	15/425	250/18670	0.000641305	0.00551131	0.0040345	PI3/SLPI/LCN1/SERPIND1/WFIKKN1/WFDC2/MMP9/ANOS1/CST4/BST2/PTGS2/SERPINA3/C5/PLAUR/AGT	15
BP	GO:0045445	myoblast differentiation	8/425	84/18670	0.000649857	0.00557173	0.00407873	CXCL14/CXCL10/CXCL9/ILK/CCL17/BMP4/GREM1/SDC1	8
BP	GO:0060986	endocrine hormone secretion	6/425	47/18670	0.000654685	0.00559684	0.00409711	AGT/APLN/INHBA/POMC/RETN/FGFR1	6
BP	GO:0050777	negative regulation of immune response	11/425	150/18670	0.000655844	0.00559684	0.00409711	HLA-E/HLA-G/BST2/IL7R/PDCD1/TNFSF4/PPARG/IL13RA2/IL20RB/IL2RA/CTLA4	11
BP	GO:0043087	regulation of GTPase activity	23/425	479/18670	0.000669058	0.00569633	0.00416995	CXCL13/CCL13/CCL8/S100A10/CCL20/F2R/CCL5/F2RL1/KLRK1/CCL15/CCL14/CCL19/CCL18/CCL17/CCL26/CCL22/CCR7/CCL21/CCL7/CCL25/CCL24/XCL2/VAV1	23
BP	GO:0010595	positive regulation of endothelial cell migration	10/425	128/18670	0.00070013	0.00594705	0.00435348	FGF2/PTGS2/AGT/BMP4/FGF1/FGF18/VEGFC/FGFR1/MET/NRP2	10
BP	GO:1903901	negative regulation of viral life cycle	8/425	85/18670	0.000703388	0.00596088	0.00436361	SLPI/CCL8/OASL/ISG15/CCL5/BST2/APOBEC3C/OAS1	8
BP	GO:0038128	ERBB2 signaling pathway	5/425	32/18670	0.000724021	0.00610747	0.00447091	EGF/EREG/HBEGF/NRG2/NRG4	5
BP	GO:0048841	regulation of axon extension involved in axon guidance	5/425	32/18670	0.000724021	0.00610747	0.00447091	SEMA3A/SEMA3C/SEMA3E/SEMA6D/SEMA7A	5
BP	GO:0045933	positive regulation of muscle contraction	6/425	48/18670	0.000734047	0.0061778	0.0045224	F2R/PTGS2/PTAFR/CCN2/NPPA/OXTR	6
BP	GO:0070838	divalent metal ion transport	23/425	483/18670	0.000748771	0.00628727	0.00460253	CXCL10/CXCL9/CCL8/F2R/CCL5/AHNAK/FGF2/PTGS2/PIK3CG/CCL19/CCR7/CCL21/CCR1/CXCR4/VDR/AGT/CCN2/EGF/EPO/NPPA/STC1/APLNR/LCK	23
BP	GO:0051924	regulation of calcium ion transport	15/425	254/18670	0.000754798	0.00632337	0.00462897	CXCL10/CXCL9/F2R/CCL5/AHNAK/PTGS2/PIK3CG/CCR1/CXCR4/AGT/EGF/EPO/NPPA/STC1/APLNR	15
BP	GO:0007260	tyrosine phosphorylation of STAT protein	8/425	86/18670	0.000760413	0.00635587	0.00465276	CCL5/CSF2/EPO/GH1/IL24/LIF/OSM/TNFRSF18	8
BP	GO:0002544	chronic inflammatory response	4/425	19/18670	0.000782264	0.00645015	0.00472177	LTA/CXCL13/IDO1/CCL5	4
BP	GO:0003159	morphogenesis of an endothelium	4/425	19/18670	0.000782264	0.00645015	0.00472177	CXCL10/CXCR4/BMP4/FGF1	4
BP	GO:0045414	regulation of interleukin-8 biosynthetic process	4/425	19/18670	0.000782264	0.00645015	0.00472177	CD74/TLR7/TLR8/BCL10	4
BP	GO:0046641	positive regulation of alpha-beta T cell proliferation	4/425	19/18670	0.000782264	0.00645015	0.00472177	HLA-E/TNFSF4/CD3E/CD28	4
BP	GO:0061081	positive regulation of myeloid leukocyte cytokine production involved in immune response	4/425	19/18670	0.000782264	0.00645015	0.00472177	CD74/HLA-G/BCL10/SEMA7A	4
BP	GO:0061154	endothelial tube morphogenesis	4/425	19/18670	0.000782264	0.00645015	0.00472177	CXCL10/CXCR4/BMP4/FGF1	4
BP	GO:0043312	neutrophil degranulation	23/425	485/18670	0.000791632	0.00651273	0.00476758	CTSS/HLA-H/HSPA6/PSMD6/CAMP/PPBP/SLPI/LCN2/S100P/S100A11/MMP9/PLAU/CYBB/CHIT1/LYZ/BST2/CD14/SERPINA3/OLR1/PLAUR/PTAFR/RETN/TNFRSF1B	23
BP	GO:0002704	negative regulation of leukocyte mediated immunity	6/425	49/18670	0.000820644	0.00673627	0.00493122	HLA-E/HLA-G/BST2/IL7R/IL13RA2/IL20RB	6
BP	GO:0002573	myeloid leukocyte differentiation	13/425	204/18670	0.000834041	0.00682902	0.00499912	CD74/PF4/MMP9/F2RL1/TNFSF11/CCL19/CCR7/CCR1/PPARG/BMP4/CSF2/INHBA/LIF	13
BP	GO:0070232	regulation of T cell apoptotic process	5/425	33/18670	0.000837539	0.00682902	0.00499912	IDO1/CCL5/IL7R/PDCD1/BMP4	5
BP	GO:1901186	positive regulation of ERBB signaling pathway	5/425	33/18670	0.000837539	0.00682902	0.00499912	MMP9/PLAUR/AGT/EGF/EREG	5
BP	GO:0048771	tissue remodeling	12/425	179/18670	0.000842338	0.00685289	0.00501659	NOX4/F2R/TNFSF11/IL1A/VDR/RAC2/SEMA3C/AGT/GREM1/LIF/MDK/TNFRSF11B	12
BP	GO:0001503	ossification	20/425	398/18670	0.000851254	0.00691007	0.00505845	ISG15/TNFSF11/ILK/PTGS2/CCR1/SEMA7A/TNC/AREG/BMP4/BMP7/CLEC11A/CCN2/DKK1/FGF18/GDF10/GREM1/KL/MDK/PTHLH/STC1	20
BP	GO:0002283	neutrophil activation involved in immune response	23/425	488/18670	0.000859914	0.00696493	0.00509861	CTSS/HLA-H/HSPA6/PSMD6/CAMP/PPBP/SLPI/LCN2/S100P/S100A11/MMP9/PLAU/CYBB/CHIT1/LYZ/BST2/CD14/SERPINA3/OLR1/PLAUR/PTAFR/RETN/TNFRSF1B	23
BP	GO:0036293	response to decreased oxygen levels	19/425	370/18670	0.000882322	0.00712578	0.00521636	LTA/PSMC1/PSMD6/PLAU/NOX4/CYBB/NOS2/PTGS2/CXCR4/EDNRA/BMP7/CCN2/EPO/NPPA/REG1A/STC1/UCN3/VEGFC/OXTR	19
BP	GO:0072511	divalent inorganic cation transport	23/425	489/18670	0.000883782	0.00712578	0.00521636	CXCL10/CXCL9/CCL8/F2R/CCL5/AHNAK/FGF2/PTGS2/PIK3CG/CCL19/CCR7/CCL21/CCR1/CXCR4/VDR/AGT/CCN2/EGF/EPO/NPPA/STC1/APLNR/LCK	23
BP	GO:0050829	defense response to Gram-negative bacterium	8/425	88/18670	0.000885613	0.00712578	0.00521636	CAMP/DEFA3/LYZ/NOS2/F2RL1/DMBT1/IGHM/IL22RA1	8
BP	GO:0033630	positive regulation of cell adhesion mediated by integrin	4/425	20/18670	0.000960383	0.00767677	0.00561971	CXCL13/CCL5/CCL21/CD3E	4
BP	GO:0042228	interleukin-8 biosynthetic process	4/425	20/18670	0.000960383	0.00767677	0.00561971	CD74/TLR7/TLR8/BCL10	4
BP	GO:0060602	branch elongation of an epithelium	4/425	20/18670	0.000960383	0.00767677	0.00561971	TNC/AREG/BMP4/FGF1	4
BP	GO:0009755	hormone-mediated signaling pathway	14/425	235/18670	0.00102988	0.00819654	0.0060002	DEFA3/PPARG/VDR/AGRP/BMP4/BMP7/CGB3/UCN2/UCN3/CRHR2/ESR2/LGR5/NR1I2/SSTR2	14
BP	GO:0060560	developmental growth involved in morphogenesis	14/425	235/18670	0.00102988	0.00819654	0.0060002	CRABP2/ILK/CXCR4/SEMA3A/SEMA3C/SEMA3E/SEMA6D/SEMA7A/TNC/AREG/BMP4/FGF1/REG1A/NRP2	14
BP	GO:0010517	regulation of phospholipase activity	7/425	70/18670	0.00105158	0.00835104	0.0061133	CCL5/FGF2/EDNRA/PTAFR/AGT/NTF4/FGFR1	7
BP	GO:0043434	response to peptide hormone	21/425	436/18670	0.00108928	0.00863173	0.00631878	REG3G/FABP3/CYBB/PTGS2/PPARG/PIK3R2/AGRP/AGT/AREG/BMP7/CCN2/EREG/GH1/GIP/KL/NPPA/PRL/REG1A/RETN/CRHR2/OXTR	21
BP	GO:0046328	regulation of JNK cascade	12/425	185/18670	0.0011219	0.00887101	0.00649394	NOX1/F2RL1/TNFSF11/CD40LG/CCL19/CCR7/CCL21/SEMA3A/CCN2/DKK1/FGF19/IL1RN	12
BP	GO:0032330	regulation of chondrocyte differentiation	6/425	52/18670	0.00112826	0.00888289	0.00650263	BMP4/CCN2/FGF18/GREM1/MDK/PTHLH	6
BP	GO:0032653	regulation of interleukin-10 production	6/425	52/18670	0.00112826	0.00888289	0.00650263	IDO1/CD40LG/TNFSF4/IL20RB/TNFRSF21/CD28	6
BP	GO:0090287	regulation of cellular response to growth factor stimulus	16/425	292/18670	0.00113096	0.00888509	0.00650425	CXCL13/WFIKKN1/FGF2/TMPRSS6/ILK/LTBP1/AGT/APLN/BMP4/DKK1/FGF1/FGF18/GREM1/GREM2/VEGFC/FGFR1	16
BP	GO:0060193	positive regulation of lipase activity	7/425	72/18670	0.00124305	0.00966144	0.00707257	CCL5/FGF2/EDNRA/PTAFR/AGT/NTF4/FGFR1	7
BP	GO:0001660	fever generation	3/425	10/18670	0.00124768	0.00966144	0.00707257	TNFSF11/IL1A/PTGS2	3
BP	GO:0001768	establishment of T cell polarity	3/425	10/18670	0.00124768	0.00966144	0.00707257	CCL19/CCR7/CCL21	3
BP	GO:0060600	dichotomous subdivision of an epithelial terminal unit	3/425	10/18670	0.00124768	0.00966144	0.00707257	SEMA3A/SEMA3C/AREG	3
BP	GO:0097048	dendritic cell apoptotic process	3/425	10/18670	0.00124768	0.00966144	0.00707257	CCL19/CCR7/CCL21	3
BP	GO:2000668	regulation of dendritic cell apoptotic process	3/425	10/18670	0.00124768	0.00966144	0.00707257	CCL19/CCR7/CCL21	3
BP	GO:0045661	regulation of myoblast differentiation	6/425	53/18670	0.00124826	0.00966144	0.00707257	CXCL14/CXCL10/CXCL9/ILK/CCL17/BMP4	6
BP	GO:0007189	adenylate cyclase-activating G protein-coupled receptor signaling pathway	10/425	139/18670	0.00131913	0.0101885	0.00745838	CXCL10/CXCL9/PF4/CALCB/GPHA2/PTHLH/UCN2/UCN3/LGR5/PTGER2	10
BP	GO:0051271	negative regulation of cellular component movement	19/425	384/18670	0.00136127	0.0104918	0.00768042	CD74/CXCL13/BST2/FGF2/KLRK1/ILK/CCL21/CCL25/PPARG/C5/SEMA3A/SEMA3C/SEMA3E/SEMA6D/SEMA7A/GREM1/IL24/NRG3/STC1	19
BP	GO:0032663	regulation of interleukin-2 production	6/425	54/18670	0.00137777	0.0105967	0.00775721	IL1A/CD86/CARD11/IL20RB/CD3E/CD28	6
BP	GO:0072073	kidney epithelium development	10/425	140/18670	0.00139248	0.0106243	0.00777739	FGF2/ILK/AGT/BMP4/BMP7/FGF1/LIF/FGFR1/SDC1/SDC4	10
BP	GO:0002758	innate immune response-activating signal transduction	16/425	298/18670	0.00139637	0.0106243	0.00777739	CTSS/PSMC1/PSMD6/REG3G/S100A14/MUC5AC/BPIFB1/TLR7/TLR8/F2RL1/DMBT1/MARCO/KLRK1/CD14/CARD11/BCL10	16
BP	GO:0001759	organ induction	4/425	22/18670	0.00139877	0.0106243	0.00777739	BMP4/DKK1/FGF1/FGFR1	4
BP	GO:0032656	regulation of interleukin-13 production	4/425	22/18670	0.00139877	0.0106243	0.00777739	HLA-E/PAEP/TNFSF4/TNFRSF21	4
BP	GO:0035929	steroid hormone secretion	4/425	22/18670	0.00139877	0.0106243	0.00777739	AGT/INHBA/POMC/RETN	4
BP	GO:0071379	cellular response to prostaglandin stimulus	4/425	22/18670	0.00139877	0.0106243	0.00777739	TNFSF4/PPARG/TNC/PTGER2	4
BP	GO:0003156	regulation of animal organ formation	5/425	37/18670	0.00142778	0.0108222	0.00792228	BMP4/BMP7/DKK1/FGF1/FGFR1	5
BP	GO:0002702	positive regulation of production of molecular mediator of immune response	8/425	95/18670	0.00145952	0.011004	0.00805535	CD74/HLA-E/HLA-G/F2RL1/TNFSF4/BCL10/SEMA7A/CD28	8
BP	GO:0032677	regulation of interleukin-8 production	7/425	74/18670	0.00146078	0.011004	0.00805535	CD74/TLR7/F2R/TLR8/F2RL1/CD14/BCL10	7
BP	GO:1903036	positive regulation of response to wounding	7/425	74/18670	0.00146078	0.011004	0.00805535	REG3G/DUOX2/F2R/CXCR4/HBEGF/INSL3/MDK	7
BP	GO:0002886	regulation of myeloid leukocyte mediated immunity	6/425	55/18670	0.0015173	0.0113828	0.00833269	HLA-E/F2RL1/RAC2/PTAFR/NPPA/IL13RA2	6
BP	GO:0045620	negative regulation of lymphocyte differentiation	6/425	55/18670	0.0015173	0.0113828	0.00833269	CD74/TNFSF4/BMP4/INHBA/MDK/CTLA4	6
BP	GO:0007584	response to nutrient	13/425	219/18670	0.00158907	0.0118726	0.00869125	LTA/HAMP/CXCL10/CYBB/PTGS2/PPARG/VDR/TNC/BMP7/EPO/STC1/TNFRSF11B/CD3E	13
BP	GO:0048762	mesenchymal cell differentiation	13/425	219/18670	0.00158907	0.0118726	0.00869125	SEMA3A/SEMA3C/SEMA3E/SEMA6D/SEMA7A/EDNRA/BMP4/BMP7/FGF19/GREM1/MDK/FGFR1/NRP2	13
BP	GO:0001952	regulation of cell-matrix adhesion	9/425	119/18670	0.00160765	0.0119844	0.00877308	S100A10/PLAU/ILK/CCR7/CCL21/CCL25/SEMA3E/SDC4/CD3E	9
BP	GO:1901654	response to ketone	12/425	193/18670	0.00161058	0.0119844	0.00877308	CYBB/TNFSF4/CCL19/CCR7/CCL21/PPARG/TNC/PTAFR/EPO/UCN3/OXTR/PTGER2	12
BP	GO:0035296	regulation of tube diameter	10/425	143/18670	0.00163268	0.0120752	0.00883956	F2R/F2RL1/PTGS2/EDNRA/PTAFR/AGT/APLN/NPPA/NTS/OXTR	10
BP	GO:0050880	regulation of blood vessel size	10/425	143/18670	0.00163268	0.0120752	0.00883956	F2R/F2RL1/PTGS2/EDNRA/PTAFR/AGT/APLN/NPPA/NTS/OXTR	10
BP	GO:0097746	regulation of blood vessel diameter	10/425	143/18670	0.00163268	0.0120752	0.00883956	F2R/F2RL1/PTGS2/EDNRA/PTAFR/AGT/APLN/NPPA/NTS/OXTR	10
BP	GO:0048714	positive regulation of oligodendrocyte differentiation	4/425	23/18670	0.00166311	0.0121795	0.00891587	CXCR4/PPARG/MDK/TNFRSF1B	4
BP	GO:0060445	branching involved in salivary gland morphogenesis	4/425	23/18670	0.00166311	0.0121795	0.00891587	SEMA3A/SEMA3C/BMP7/FGFR1	4
BP	GO:0051591	response to cAMP	8/425	97/18670	0.00166854	0.0121795	0.00891587	NOX4/DUOX2/PIK3CG/AQP9/PTAFR/AREG/STC1/SDC1	8
BP	GO:0043270	positive regulation of ion transport	15/425	275/18670	0.00167015	0.0121795	0.00891587	CTSS/CXCL10/CXCL9/FABP3/F2R/CCL5/TNFSF11/CCR1/PTAFR/AGT/CCK/FGF12/NPPA/STC1/APLNR	15
BP	GO:0001767	establishment of lymphocyte polarity	3/425	11/18670	0.0016867	0.0121795	0.00891587	CCL19/CCR7/CCL21	3
BP	GO:0031652	positive regulation of heat generation	3/425	11/18670	0.0016867	0.0121795	0.00891587	TNFSF11/PTGS2/APLN	3
BP	GO:0033632	regulation of cell-cell adhesion mediated by integrin	3/425	11/18670	0.0016867	0.0121795	0.00891587	CXCL13/CCL5/CD3E	3
BP	GO:0042271	susceptibility to natural killer cell mediated cytotoxicity	3/425	11/18670	0.0016867	0.0121795	0.00891587	ULBP3/ULBP2/RAET1L	3
BP	GO:0061307	cardiac neural crest cell differentiation involved in heart development	3/425	11/18670	0.0016867	0.0121795	0.00891587	SEMA3C/BMP4/BMP7	3
BP	GO:0061308	cardiac neural crest cell development involved in heart development	3/425	11/18670	0.0016867	0.0121795	0.00891587	SEMA3C/BMP4/BMP7	3
BP	GO:0070278	extracellular matrix constituent secretion	3/425	11/18670	0.0016867	0.0121795	0.00891587	AGT/CCN2/TNFRSF1B	3
BP	GO:0072608	interleukin-10 secretion	3/425	11/18670	0.0016867	0.0121795	0.00891587	ISG15/F2RL1/TNFRSF21	3
BP	GO:0003014	renal system process	9/425	120/18670	0.0017039	0.0122789	0.00898864	F2R/F2RL1/IGHA1/IGHA2/IGKV3-20/AGT/BMP4/STC1/NPR3	9
BP	GO:0042310	vasoconstriction	7/425	76/18670	0.00170717	0.0122789	0.00898864	F2R/PTGS2/EDNRA/PTAFR/AGT/APLN/OXTR	7
BP	GO:0035150	regulation of tube size	10/425	144/18670	0.00171982	0.0123456	0.00903751	F2R/F2RL1/PTGS2/EDNRA/PTAFR/AGT/APLN/NPPA/NTS/OXTR	10
BP	GO:0043903	regulation of symbiosis, encompassing mutualism through parasitism	13/425	222/18670	0.00179338	0.0128485	0.00940559	CD74/SLPI/CXCL8/CCL8/OASL/ISG15/CCL5/BST2/F2RL1/APOBEC3C/OAS1/CXCR4/CD28	13
BP	GO:0048713	regulation of oligodendrocyte differentiation	5/425	39/18670	0.00181704	0.0129926	0.00951107	CXCR4/PPARG/MDK/TNFRSF1B/TNFRSF21	5
BP	GO:0048525	negative regulation of viral process	8/425	99/18670	0.00190055	0.0135451	0.00991553	SLPI/CCL8/OASL/ISG15/CCL5/BST2/APOBEC3C/OAS1	8
BP	GO:0060401	cytosolic calcium ion transport	11/425	171/18670	0.0019036	0.0135451	0.00991553	CXCL10/CXCL9/F2R/FGF2/CCL19/CCR7/CCL21/CCN2/EPO/APLNR/LCK	11
BP	GO:0051384	response to glucocorticoid	10/425	146/18670	0.00190541	0.0135451	0.00991553	PTGS2/PTAFR/AREG/EPO/IL1RN/MDK/STC1/UCN3/SDC1/SSTR2	10
BP	GO:0040013	negative regulation of locomotion	19/425	396/18670	0.00193313	0.0137154	0.0100403	CD74/CXCL13/BST2/FGF2/KLRK1/ILK/CCL21/CCL25/PPARG/C5/SEMA3A/SEMA3C/SEMA3E/SEMA6D/SEMA7A/GREM1/IL24/NRG3/STC1	19
BP	GO:0097191	extrinsic apoptotic signaling pathway	13/425	224/18670	0.00194129	0.0137467	0.0100632	PF4/LCN2/TNFRSF10A/IL1A/BCL10/AGT/BMP4/CD70/CSF2/INHBA/SCG2/FGFR1/TNFRSF1B	13
BP	GO:0002227	innate immune response in mucosa	4/425	24/18670	0.00196023	0.0137743	0.0100833	CAMP/DEFA3/BPIFB1/NOS2	4
BP	GO:0046697	decidualization	4/425	24/18670	0.00196023	0.0137743	0.0100833	PTGS2/VDR/LIF/STC1	4
BP	GO:0071677	positive regulation of mononuclear cell migration	4/425	24/18670	0.00196023	0.0137743	0.0100833	CXCL10/S100A14/CCL5/CCR1	4
BP	GO:1905564	positive regulation of vascular endothelial cell proliferation	4/425	24/18670	0.00196023	0.0137743	0.0100833	FGF2/APLN/MDK/FGFR1	4
BP	GO:0072028	nephron morphogenesis	7/425	78/18670	0.00198469	0.0139194	0.0101896	FGF2/ILK/AGT/BMP4/BMP7/FGF1/LIF	7
BP	GO:0019229	regulation of vasoconstriction	6/425	58/18670	0.00200086	0.014006	0.010253	F2R/PTGS2/PTAFR/AGT/APLN/OXTR	6
BP	GO:0001990	regulation of systemic arterial blood pressure by hormone	5/425	40/18670	0.00203839	0.0142415	0.0104254	NOX1/F2R/F2RL1/AGT/OXTR	5
BP	GO:2000027	regulation of animal organ morphogenesis	14/425	253/18670	0.002063	0.014386	0.0105311	PSMC1/PSMD6/VDR/SEMA3C/AGT/BMP4/BMP7/DKK1/FGF1/GREM1/LIF/MDK/TNFRSF11B/FGFR1	14
BP	GO:0071260	cellular response to mechanical stimulus	7/425	79/18670	0.00213592	0.014839	0.0108627	TLR7/TLR8/TNFRSF10A/PTGS2/BCL10/AGT/NPPA	7
BP	GO:0051209	release of sequestered calcium ion into cytosol	9/425	124/18670	0.00213607	0.014839	0.0108627	CXCL10/CXCL9/F2R/FGF2/CCL19/CCR7/CCL21/APLNR/LCK	9
BP	GO:0050830	defense response to Gram-positive bacterium	8/425	101/18670	0.00215728	0.014958	0.0109498	HLA-E/LTA/CAMP/REG3G/DEFA3/LYZ/DMBT1/KLRK1	8
BP	GO:0038110	interleukin-2-mediated signaling pathway	3/425	12/18670	0.00221114	0.0151774	0.0111104	IL2RB/IL2RA/IL2RG	3
BP	GO:0042659	regulation of cell fate specification	3/425	12/18670	0.00221114	0.0151774	0.0111104	FGF2/DKK1/FGFR1	3
BP	GO:0051873	killing by host of symbiont cells	3/425	12/18670	0.00221114	0.0151774	0.0111104	CAMP/PF4/F2RL1	3
BP	GO:0070493	thrombin-activated receptor signaling pathway	3/425	12/18670	0.00221114	0.0151774	0.0111104	F2R/F2RL1/MET	3
BP	GO:1902337	regulation of apoptotic process involved in morphogenesis	3/425	12/18670	0.00221114	0.0151774	0.0111104	VDR/BMP7/TNFRSF1B	3
BP	GO:0014074	response to purine-containing compound	10/425	149/18670	0.0022138	0.0151774	0.0111104	NOX4/DUOX2/PTGS2/PIK3CG/AQP9/PPARG/PTAFR/AREG/STC1/SDC1	10
BP	GO:1905209	positive regulation of cardiocyte differentiation	5/425	41/18670	0.00227879	0.0155937	0.0114152	HAMP/SEMA3C/BMP4/BMP7/GREM1	5
BP	GO:0032616	interleukin-13 production	4/425	25/18670	0.00229213	0.0156266	0.0114393	HLA-E/PAEP/TNFSF4/TNFRSF21	4
BP	GO:0045662	negative regulation of myoblast differentiation	4/425	25/18670	0.00229213	0.0156266	0.0114393	CXCL14/CXCL10/CCL17/BMP4	4
BP	GO:0010594	regulation of endothelial cell migration	13/425	229/18670	0.00235557	0.0160292	0.011734	CXCL13/FGF2/PTGS2/PPARG/AGT/BMP4/FGF1/FGF18/STC1/VEGFC/FGFR1/MET/NRP2	13
BP	GO:0051283	negative regulation of sequestering of calcium ion	9/425	126/18670	0.00238268	0.0161836	0.0118471	CXCL10/CXCL9/F2R/FGF2/CCL19/CCR7/CCL21/APLNR/LCK	9
BP	GO:0043900	regulation of multi-organism process	19/425	405/18670	0.00248498	0.0168472	0.0123328	CD74/SLPI/CXCL8/CCL8/PAEP/OASL/ISG15/CCL5/BST2/NOS2/F2RL1/APOBEC3C/OAS1/CXCR4/PTAFR/INHBA/IL2RA/OXTR/CD28	19
BP	GO:0030517	negative regulation of axon extension	5/425	42/18670	0.00253917	0.0171511	0.0125553	SEMA3A/SEMA3C/SEMA3E/SEMA6D/SEMA7A	5
BP	GO:0097028	dendritic cell differentiation	5/425	42/18670	0.00253917	0.0171511	0.0125553	HLA-G/F2RL1/CCL19/CCR7/CSF2	5
BP	GO:0045766	positive regulation of angiogenesis	12/425	204/18670	0.00255674	0.0172042	0.0125941	CXCL8/CYBB/FGF2/IL1A/PTGS2/CCL24/CXCR4/FGF1/FGF18/MDK/VEGFC/APLNR	12
BP	GO:0000187	activation of MAPK activity	10/425	152/18670	0.00256112	0.0172042	0.0125941	CD74/FGF2/TNFSF11/CD40LG/CCL19/CXCR4/C5/EGF/FGF1/SHC2	10
BP	GO:0032675	regulation of interleukin-6 production	10/425	152/18670	0.00256112	0.0172042	0.0125941	CD74/PAEP/TLR7/F2R/TLR8/F2RL1/TNFSF4/PTAFR/EREG/IL1RN	10
BP	GO:0048645	animal organ formation	6/425	61/18670	0.0025927	0.017321	0.0126796	BMP4/BMP7/DKK1/FGF1/NTF4/FGFR1	6
BP	GO:0050701	interleukin-1 secretion	6/425	61/18670	0.0025927	0.017321	0.0126796	TLR8/F2RL1/CCL19/CCR7/IGHD/IL1R2	6
BP	GO:0090303	positive regulation of wound healing	6/425	61/18670	0.0025927	0.017321	0.0126796	REG3G/DUOX2/F2R/CXCR4/HBEGF/INSL3	6
BP	GO:0051282	regulation of sequestering of calcium ion	9/425	128/18670	0.00265138	0.0176807	0.012943	CXCL10/CXCL9/F2R/FGF2/CCL19/CCR7/CCL21/APLNR/LCK	9
BP	GO:0003081	regulation of systemic arterial blood pressure by renin-angiotensin	4/425	26/18670	0.00266078	0.0177111	0.0129653	NOX1/F2R/F2RL1/AGT	4
BP	GO:0045807	positive regulation of endocytosis	10/425	153/18670	0.00268614	0.0178475	0.0130651	F2RL1/CD14/CCL19/CCL21/PPARG/APLN/EGF/GREM1/IL2RB/IL2RG	10
BP	GO:0097305	response to alcohol	13/425	233/18670	0.00273698	0.0181523	0.0132882	HAMP/CYBB/CD14/TNFSF4/CCL19/CCR7/CCL21/CCL7/PPARG/TNC/INHBA/UCN3/PTGER2	13
BP	GO:0002218	activation of innate immune response	16/425	319/18670	0.00277389	0.018313	0.0134059	CTSS/PSMC1/PSMD6/REG3G/S100A14/MUC5AC/BPIFB1/TLR7/TLR8/F2RL1/DMBT1/MARCO/KLRK1/CD14/CARD11/BCL10	16
BP	GO:0032623	interleukin-2 production	6/425	62/18670	0.00281649	0.018313	0.0134059	IL1A/CD86/CARD11/IL20RB/CD3E/CD28	6
BP	GO:0046635	positive regulation of alpha-beta T cell activation	6/425	62/18670	0.00281649	0.018313	0.0134059	HLA-E/TNFSF4/CCL19/CD86/CD3E/CD28	6
BP	GO:0060393	regulation of pathway-restricted SMAD protein phosphorylation	6/425	62/18670	0.00281649	0.018313	0.0134059	BMP4/BMP7/DKK1/GDF10/GREM1/INHBA	6
BP	GO:0043616	keratinocyte proliferation	5/425	43/18670	0.00282047	0.018313	0.0134059	REG3G/VDR/AREG/EREG/MDK	5
BP	GO:0045687	positive regulation of glial cell differentiation	5/425	43/18670	0.00282047	0.018313	0.0134059	CXCR4/PPARG/LIF/MDK/TNFRSF1B	5
BP	GO:0002864	regulation of acute inflammatory response to antigenic stimulus	3/425	13/18670	0.00282624	0.018313	0.0134059	HLA-E/CCR7/IL20RB	3
BP	GO:0007171	activation of transmembrane receptor protein tyrosine kinase activity	3/425	13/18670	0.00282624	0.018313	0.0134059	EGF/GREM1/NRG3	3
BP	GO:0010838	positive regulation of keratinocyte proliferation	3/425	13/18670	0.00282624	0.018313	0.0134059	REG3G/AREG/MDK	3
BP	GO:0031274	positive regulation of pseudopodium assembly	3/425	13/18670	0.00282624	0.018313	0.0134059	F2RL1/CCR7/CCL21	3
BP	GO:0031650	regulation of heat generation	3/425	13/18670	0.00282624	0.018313	0.0134059	TNFSF11/PTGS2/APLN	3
BP	GO:0071352	cellular response to interleukin-2	3/425	13/18670	0.00282624	0.018313	0.0134059	IL2RB/IL2RA/IL2RG	3
BP	GO:0090594	inflammatory response to wounding	3/425	13/18670	0.00282624	0.018313	0.0134059	F2R/IL1A/MDK	3
BP	GO:0048588	developmental cell growth	13/425	234/18670	0.00283983	0.0183372	0.0134236	HAMP/CRABP2/ILK/CXCR4/SEMA3A/SEMA3C/SEMA3E/SEMA6D/SEMA7A/AGT/NPPA/REG1A/NRP2	13
BP	GO:1905330	regulation of morphogenesis of an epithelium	11/425	180/18670	0.00284062	0.0183372	0.0134236	PSMC1/PSMD6/CXCL10/AGT/BMP4/BMP7/DKK1/FGF1/LIF/MDK/FGFR1	11
BP	GO:0019216	regulation of lipid metabolic process	19/425	410/18670	0.00284499	0.0183372	0.0134236	CD74/FABP3/FGF2/PTGS2/PIK3CG/SERPINA3/CCL19/CCR7/CCL21/PPARG/VDR/PIK3R2/AGT/CGA/FGF1/FGF19/GIP/SCT/TNFRSF21	19
BP	GO:0002286	T cell activation involved in immune response	8/425	106/18670	0.00291904	0.0187814	0.0137487	CD1C/F2RL1/TNFSF4/CCL19/CD86/IFNE/IFNK/MDK	8
BP	GO:2001236	regulation of extrinsic apoptotic signaling pathway	10/425	155/18670	0.00295081	0.0189525	0.013874	PF4/TNFRSF10A/IL1A/BCL10/AGT/BMP4/CSF2/INHBA/SCG2/FGFR1	10
BP	GO:0050792	regulation of viral process	12/425	208/18670	0.00299671	0.0192136	0.0140651	CD74/SLPI/CXCL8/CCL8/OASL/ISG15/CCL5/BST2/APOBEC3C/OAS1/CXCR4/CD28	12
BP	GO:0014910	regulation of smooth muscle cell migration	7/425	84/18670	0.00303004	0.0193257	0.0141472	PLAU/NOX4/CCL5/ILK/SEMA6D/AGT/MDK	7
BP	GO:0050818	regulation of coagulation	7/425	84/18670	0.00303004	0.0193257	0.0141472	PROCR/PLAU/F2R/F2RL1/TMPRSS6/PROC/PLAUR	7
BP	GO:0097756	negative regulation of blood vessel diameter	7/425	84/18670	0.00303004	0.0193257	0.0141472	F2R/PTGS2/EDNRA/PTAFR/AGT/APLN/OXTR	7
BP	GO:0042501	serine phosphorylation of STAT protein	4/425	27/18670	0.0030681	0.0195345	0.0143	IFNE/IFNK/IL24/LIF	4
BP	GO:0046887	positive regulation of hormone secretion	9/425	131/18670	0.00309884	0.0196618	0.0143932	TNFSF11/APLN/GIP/INHBA/NPPA/RETN/SCT/UCN3/FGFR1	9
BP	GO:0051208	sequestering of calcium ion	9/425	131/18670	0.00309884	0.0196618	0.0143932	CXCL10/CXCL9/F2R/FGF2/CCL19/CCR7/CCL21/APLNR/LCK	9
BP	GO:1902667	regulation of axon guidance	5/425	44/18670	0.00312364	0.0197848	0.0144833	SEMA3A/SEMA3C/SEMA3E/SEMA6D/SEMA7A	5
BP	GO:0043123	positive regulation of I-kappaB kinase/NF-kappaB signaling	11/425	183/18670	0.00322488	0.0203908	0.0149269	CD74/F2R/BST2/F2RL1/TNFSF11/CCL19/CCR7/CCL21/CARD11/BCL10/IL1RN	11
BP	GO:0001558	regulation of cell growth	19/425	416/18670	0.00333368	0.0210424	0.0154039	HAMP/CXCL16/CRABP2/BST2/ILK/CXCR4/PPARG/SEMA3A/SEMA3C/SEMA3E/SEMA6D/SEMA7A/AGT/HBEGF/INHBA/NPPA/NRG3/REG1A/ESR2	19
BP	GO:1903531	negative regulation of secretion by cell	12/425	211/18670	0.00336542	0.0212062	0.0155238	F2R/TLR8/F2RL1/FAM3D/IL11/INHBA/LIF/OSM/IL13RA2/IL1R2/TNFRSF1B/TNFRSF21	12
BP	GO:0060402	calcium ion transport into cytosol	10/425	158/18670	0.00338644	0.021302	0.0155939	CXCL10/CXCL9/F2R/FGF2/CCL19/CCR7/CCL21/EPO/APLNR/LCK	10
BP	GO:0045581	negative regulation of T cell differentiation	5/425	45/18670	0.00344959	0.021662	0.0158575	CD74/TNFSF4/BMP4/MDK/CTLA4	5
BP	GO:0042058	regulation of epidermal growth factor receptor signaling pathway	7/425	86/18670	0.00345845	0.0216804	0.015871	MMP9/PLAUR/AGT/AREG/EGF/EREG/HBEGF	7
BP	GO:0051222	positive regulation of protein transport	19/425	418/18670	0.00351136	0.0217613	0.0159302	HLA-E/PAEP/F2R/TLR8/F2RL1/IL1A/PTGS2/CD14/TNFSF4/CCL19/RAC2/PIK3R2/IGHD/C5/GIP/MDK/OSM/UCN3/VEGFC	19
BP	GO:0002691	regulation of cellular extravasation	4/425	28/18670	0.00351599	0.0217613	0.0159302	CCL21/CCL25/PTAFR/MDK	4
BP	GO:1904994	regulation of leukocyte adhesion to vascular endothelial cell	4/425	28/18670	0.00351599	0.0217613	0.0159302	CCL21/CCL25/PTAFR/MDK	4
BP	GO:0001771	immunological synapse formation	3/425	14/18670	0.00353673	0.0217613	0.0159302	CCL19/CCR7/CCL21	3
BP	GO:0010935	regulation of macrophage cytokine production	3/425	14/18670	0.00353673	0.0217613	0.0159302	CD74/HLA-G/SEMA7A	3
BP	GO:0031272	regulation of pseudopodium assembly	3/425	14/18670	0.00353673	0.0217613	0.0159302	F2RL1/CCR7/CCL21	3
BP	GO:0050930	induction of positive chemotaxis	3/425	14/18670	0.00353673	0.0217613	0.0159302	CXCL8/SCG2/VEGFC	3
BP	GO:0051852	disruption by host of symbiont cells	3/425	14/18670	0.00353673	0.0217613	0.0159302	CAMP/PF4/F2RL1	3
BP	GO:0070234	positive regulation of T cell apoptotic process	3/425	14/18670	0.00353673	0.0217613	0.0159302	IDO1/CCL5/PDCD1	3
BP	GO:0070669	response to interleukin-2	3/425	14/18670	0.00353673	0.0217613	0.0159302	IL2RB/IL2RA/IL2RG	3
BP	GO:1904748	regulation of apoptotic process involved in development	3/425	14/18670	0.00353673	0.0217613	0.0159302	VDR/BMP7/TNFRSF1B	3
BP	GO:0060389	pathway-restricted SMAD protein phosphorylation	6/425	65/18670	0.00357494	0.0219595	0.0160752	BMP4/BMP7/DKK1/GDF10/GREM1/INHBA	6
BP	GO:0007249	I-kappaB kinase/NF-kappaB signaling	14/425	269/18670	0.00359377	0.0220382	0.0161329	CD74/TLR7/F2R/TLR8/BST2/F2RL1/TNFSF11/CD14/CCL19/CCR7/CCL21/CARD11/BCL10/IL1RN	14
BP	GO:0046683	response to organophosphorus	9/425	134/18670	0.00360383	0.0220629	0.0161509	NOX4/DUOX2/PTGS2/PIK3CG/AQP9/PTAFR/AREG/STC1/SDC1	9
BP	GO:0030308	negative regulation of cell growth	11/425	186/18670	0.00364981	0.0223071	0.0163297	BST2/PPARG/SEMA3A/SEMA3C/SEMA3E/SEMA6D/SEMA7A/AGT/INHBA/NPPA/ESR2	11
BP	GO:0001666	response to hypoxia	17/425	359/18670	0.00373847	0.0228109	0.0166985	LTA/PSMC1/PSMD6/PLAU/NOX4/CYBB/NOS2/PTGS2/CXCR4/EDNRA/BMP7/EPO/NPPA/REG1A/STC1/UCN3/VEGFC	17
BP	GO:0007254	JNK cascade	12/425	214/18670	0.00376995	0.0229647	0.0168111	NOX1/F2RL1/TNFSF11/CD40LG/CCL19/CCR7/CCL21/SEMA3A/CCN2/DKK1/FGF19/IL1RN	12
BP	GO:0043300	regulation of leukocyte degranulation	5/425	46/18670	0.00379928	0.0230666	0.0168857	F2RL1/RAC2/PTAFR/NPPA/IL13RA2	5
BP	GO:0045776	negative regulation of blood pressure	5/425	46/18670	0.00379928	0.0230666	0.0168857	NOS2/PTAFR/APLN/NPPA/VEGFC	5
BP	GO:1905207	regulation of cardiocyte differentiation	6/425	66/18670	0.0038586	0.0233528	0.0170952	HAMP/SEMA3C/BMP4/BMP7/DKK1/GREM1	6
BP	GO:0051235	maintenance of location	16/425	330/18670	0.00385918	0.0233528	0.0170952	PDIA2/CXCL10/CXCL9/TMSB10/LCN2/TMSB15B/F2R/FGF2/ALB/CCL19/CCR7/CCL21/LTBP1/PPARG/APLNR/LCK	16
BP	GO:1903557	positive regulation of tumor necrosis factor superfamily cytokine production	7/425	88/18670	0.0039315	0.0237512	0.0173868	HLA-E/PF4/CYBB/CD14/CCL19/CD86/PTAFR	7
BP	GO:0010575	positive regulation of vascular endothelial growth factor production	4/425	29/18670	0.0040063	0.0240838	0.0176303	NOX1/IL1A/PTGS2/C5	4
BP	GO:0042226	interleukin-6 biosynthetic process	4/425	29/18670	0.0040063	0.0240838	0.0176303	CD74/BCL10/PTAFR/EREG	4
BP	GO:0072606	interleukin-8 secretion	4/425	29/18670	0.0040063	0.0240838	0.0176303	F2R/NOS2/F2RL1/CD14	4
BP	GO:0048662	negative regulation of smooth muscle cell proliferation	6/425	67/18670	0.0041586	0.0248984	0.0182266	ILK/PPARG/APLN/OGN/NPR3/VIPR2	6
BP	GO:0014911	positive regulation of smooth muscle cell migration	5/425	47/18670	0.00417364	0.0248984	0.0182266	NOX4/CCL5/SEMA6D/AGT/MDK	5
BP	GO:0043303	mast cell degranulation	5/425	47/18670	0.00417364	0.0248984	0.0182266	PIK3CG/RAC2/NPPA/IL13RA2/LAT	5
BP	GO:2001239	regulation of extrinsic apoptotic signaling pathway in absence of ligand	5/425	47/18670	0.00417364	0.0248984	0.0182266	PF4/IL1A/CSF2/INHBA/FGFR1	5
BP	GO:0045861	negative regulation of proteolysis	17/425	363/18670	0.0041758	0.0248984	0.0182266	PI3/SLPI/LCN1/SERPIND1/WFIKKN1/WFDC2/MMP9/ANOS1/PI15/CST4/BST2/PTGS2/SERPINA3/C5/PLAUR/AGT/IL1R2	17
BP	GO:0097306	cellular response to alcohol	7/425	89/18670	0.00418567	0.0249166	0.01824	CYBB/TNFSF4/CCL7/PPARG/TNC/INHBA/PTGER2	7
BP	GO:0030336	negative regulation of cell migration	16/425	334/18670	0.00433149	0.0256264	0.0187595	CD74/CXCL13/BST2/FGF2/KLRK1/ILK/CCL21/CCL25/PPARG/C5/SEMA3A/SEMA6D/GREM1/IL24/NRG3/STC1	16
BP	GO:0032736	positive regulation of interleukin-13 production	3/425	15/18670	0.00434689	0.0256264	0.0187595	HLA-E/PAEP/TNFSF4	3
BP	GO:0042976	activation of Janus kinase activity	3/425	15/18670	0.00434689	0.0256264	0.0187595	CCL5/AGT/GH1	3
BP	GO:0045410	positive regulation of interleukin-6 biosynthetic process	3/425	15/18670	0.00434689	0.0256264	0.0187595	CD74/PTAFR/EREG	3
BP	GO:0051883	killing of cells in other organism involved in symbiotic interaction	3/425	15/18670	0.00434689	0.0256264	0.0187595	CAMP/PF4/F2RL1	3
BP	GO:2000484	positive regulation of interleukin-8 secretion	3/425	15/18670	0.00434689	0.0256264	0.0187595	F2R/F2RL1/CD14	3
BP	GO:0019722	calcium-mediated signaling	12/425	218/18670	0.00436931	0.0257171	0.018826	CXCL8/CCL20/TNFSF11/CCR7/CCR8/CCR1/CXCR4/CCR4/CXCR3/CXCR5/LAT/CD3E	12
BP	GO:0033627	cell adhesion mediated by integrin	6/425	68/18670	0.00447549	0.0262998	0.0192525	CXCL13/PLAU/CCL5/PIK3CG/CCL21/CD3E	6
BP	GO:0002828	regulation of type 2 immune response	4/425	30/18670	0.00454083	0.0264517	0.0193637	CD74/IDO1/TNFSF4/CD86	4
BP	GO:0010743	regulation of macrophage derived foam cell differentiation	4/425	30/18670	0.00454083	0.0264517	0.0193637	PF4/PPARG/AGT/CSF2	4
BP	GO:0046640	regulation of alpha-beta T cell proliferation	4/425	30/18670	0.00454083	0.0264517	0.0193637	HLA-E/TNFSF4/CD3E/CD28	4
BP	GO:0061082	myeloid leukocyte cytokine production	4/425	30/18670	0.00454083	0.0264517	0.0193637	CD74/HLA-G/BCL10/SEMA7A	4
BP	GO:0030282	bone mineralization	8/425	114/18670	0.00455606	0.0264517	0.0193637	ISG15/PTGS2/CCR1/BMP4/BMP7/GREM1/KL/PTHLH	8
BP	GO:0002279	mast cell activation involved in immune response	5/425	48/18670	0.00457359	0.0264517	0.0193637	PIK3CG/RAC2/NPPA/IL13RA2/LAT	5
BP	GO:0072604	interleukin-6 secretion	5/425	48/18670	0.00457359	0.0264517	0.0193637	PAEP/F2R/TLR8/NOS2/F2RL1	5
BP	GO:0101023	vascular endothelial cell proliferation	5/425	48/18670	0.00457359	0.0264517	0.0193637	FGF2/PPARG/APLN/MDK/FGFR1	5
BP	GO:1903727	positive regulation of phospholipid metabolic process	5/425	48/18670	0.00457359	0.0264517	0.0193637	FABP3/FGF2/CCL19/CCR7/CCL21	5
BP	GO:1905562	regulation of vascular endothelial cell proliferation	5/425	48/18670	0.00457359	0.0264517	0.0193637	FGF2/PPARG/APLN/MDK/FGFR1	5
BP	GO:0014909	smooth muscle cell migration	7/425	91/18670	0.00473109	0.0272764	0.0199675	PLAU/NOX4/CCL5/ILK/SEMA6D/AGT/MDK	7
BP	GO:0045639	positive regulation of myeloid cell differentiation	7/425	91/18670	0.00473109	0.0272764	0.0199675	CD74/PF4/ISG15/TNFSF11/CCR1/INHBA/LIF	7
BP	GO:0060485	mesenchyme development	14/425	278/18670	0.00479906	0.0276221	0.0202205	ACTA1/SEMA3A/SEMA3C/SEMA3E/SEMA6D/SEMA7A/EDNRA/BMP4/BMP7/FGF19/GREM1/MDK/FGFR1/NRP2	14
BP	GO:0097553	calcium ion transmembrane import into cytosol	9/425	140/18670	0.00480614	0.0276221	0.0202205	CXCL10/CXCL9/F2R/FGF2/CCL19/CCR7/CCL21/APLNR/LCK	9
BP	GO:0002448	mast cell mediated immunity	5/425	49/18670	0.00500006	0.0286019	0.0209378	PIK3CG/RAC2/NPPA/IL13RA2/LAT	5
BP	GO:0002686	negative regulation of leukocyte migration	5/425	49/18670	0.00500006	0.0286019	0.0209378	KLRK1/CCL21/CCL25/C5/GREM1	5
BP	GO:0003044	regulation of systemic arterial blood pressure mediated by a chemical signal	5/425	49/18670	0.00500006	0.0286019	0.0209378	NOX1/F2R/F2RL1/AGT/OXTR	5
BP	GO:0032535	regulation of cellular component size	17/425	370/18670	0.00504209	0.0287973	0.0210808	TMSB10/TMSB15B/CRABP2/F2RL1/ILK/IL7R/CCL26/CCR7/CCL21/CCL24/VAV1/SEMA3A/SEMA3C/SEMA3E/SEMA6D/SEMA7A/SCT	17
BP	GO:0002888	positive regulation of myeloid leukocyte mediated immunity	4/425	31/18670	0.00512134	0.029159	0.0213455	HLA-E/F2RL1/PTAFR/NPPA	4
BP	GO:0003401	axis elongation	4/425	31/18670	0.00512134	0.029159	0.0213455	TNC/AREG/BMP4/FGF1	4
BP	GO:0048732	gland development	19/425	434/18670	0.00523663	0.0297204	0.0217566	HAMP/TNFSF11/VDR/SEMA3A/SEMA3C/TNC/APLN/AREG/BMP4/BMP7/EGF/MDK/NRG3/PRL/REG1A/TG/FGFR1/MET/OXTR	19
BP	GO:0010934	macrophage cytokine production	3/425	16/18670	0.00526054	0.0297204	0.0217566	CD74/HLA-G/SEMA7A	3
BP	GO:0031269	pseudopodium assembly	3/425	16/18670	0.00526054	0.0297204	0.0217566	F2RL1/CCR7/CCL21	3
BP	GO:0033631	cell-cell adhesion mediated by integrin	3/425	16/18670	0.00526054	0.0297204	0.0217566	CXCL13/CCL5/CD3E	3
BP	GO:0071380	cellular response to prostaglandin E stimulus	3/425	16/18670	0.00526054	0.0297204	0.0217566	TNFSF4/PPARG/PTGER2	3
BP	GO:0038127	ERBB signaling pathway	9/425	142/18670	0.00526946	0.0297249	0.0217599	MMP9/PLAUR/AGT/AREG/EGF/EREG/HBEGF/NRG2/NRG4	9
BP	GO:1901184	regulation of ERBB signaling pathway	7/425	93/18670	0.00532842	0.0300113	0.0219695	MMP9/PLAUR/AGT/AREG/EGF/EREG/HBEGF	7
BP	GO:1903793	positive regulation of anion transport	5/425	50/18670	0.00545397	0.0306712	0.0224526	FABP3/TNFSF11/PTAFR/AGT/CCK	5
BP	GO:0030879	mammary gland development	9/425	143/18670	0.00551372	0.0309597	0.0226638	TNFSF11/VDR/APLN/AREG/BMP4/EGF/NRG3/PRL/OXTR	9
BP	GO:0001101	response to acid chemical	16/425	343/18670	0.00556852	0.0311718	0.022819	HAMP/FABP3/CYBB/PTGS2/TNFSF4/CCL19/CCR7/CCL21/PPARG/TNC/PTAFR/CCN2/DKK1/GIP/REG1A/PTGER2	16
BP	GO:0032956	regulation of actin cytoskeleton organization	16/425	343/18670	0.00556852	0.0311718	0.022819	TMSB10/S100A10/TMSB15B/NOX4/BST2/F2RL1/ILK/CCL26/CCR7/CCL21/CCL24/SEMA3E/CCN2/MDK/MET/SDC4	16
BP	GO:0002221	pattern recognition receptor signaling pathway	11/425	197/18670	0.00560523	0.0313294	0.0229344	CTSS/REG3G/S100A14/BPIFB1/TLR7/TLR8/F2RL1/DMBT1/MARCO/CD14/BCL10	11
BP	GO:0060993	kidney morphogenesis	7/425	94/18670	0.00564747	0.0315173	0.023072	FGF2/ILK/AGT/BMP4/BMP7/FGF1/LIF	7
BP	GO:0043552	positive regulation of phosphatidylinositol 3-kinase activity	4/425	32/18670	0.00574952	0.0318924	0.0233465	FGF2/CCL19/CCR7/CCL21	4
BP	GO:0045907	positive regulation of vasoconstriction	4/425	32/18670	0.00574952	0.0318924	0.0233465	F2R/PTGS2/PTAFR/OXTR	4
BP	GO:0045987	positive regulation of smooth muscle contraction	4/425	32/18670	0.00574952	0.0318924	0.0233465	F2R/PTGS2/PTAFR/OXTR	4
BP	GO:2000778	positive regulation of interleukin-6 secretion	4/425	32/18670	0.00574952	0.0318924	0.0233465	PAEP/F2R/TLR8/F2RL1	4
BP	GO:0043901	negative regulation of multi-organism process	10/425	171/18670	0.00589776	0.0326314	0.0238875	SLPI/CCL8/PAEP/OASL/ISG15/CCL5/BST2/APOBEC3C/OAS1/IL2RA	10
BP	GO:0038034	signal transduction in absence of ligand	6/425	72/18670	0.00592305	0.0326314	0.0238875	PF4/LCN2/IL1A/CSF2/INHBA/FGFR1	6
BP	GO:0061035	regulation of cartilage development	6/425	72/18670	0.00592305	0.0326314	0.0238875	BMP4/CCN2/FGF18/GREM1/MDK/PTHLH	6
BP	GO:0097192	extrinsic apoptotic signaling pathway in absence of ligand	6/425	72/18670	0.00592305	0.0326314	0.0238875	PF4/LCN2/IL1A/CSF2/INHBA/FGFR1	6
BP	GO:0007566	embryo implantation	5/425	51/18670	0.00593622	0.0326314	0.0238875	MMP9/PTGS2/EPO/LIF/STC1	5
BP	GO:0048260	positive regulation of receptor-mediated endocytosis	5/425	51/18670	0.00593622	0.0326314	0.0238875	CCL19/CCL21/APLN/EGF/GREM1	5
BP	GO:0044070	regulation of anion transport	7/425	95/18670	0.0059806	0.0327769	0.023994	FABP3/TNFSF11/PTAFR/AGT/CCK/STC1/FGFR1	7
BP	GO:0061326	renal tubule development	7/425	95/18670	0.0059806	0.0327769	0.023994	FGF2/ILK/AGT/BMP4/FGF1/LIF/LGR5	7
BP	GO:0002698	negative regulation of immune effector process	8/425	120/18670	0.00618844	0.0338653	0.0247907	HLA-E/HLA-G/BST2/IL7R/TNFSF4/IL13RA2/IL20RB/IL2RA	8
BP	GO:0048638	regulation of developmental growth	16/425	347/18670	0.00620348	0.0338969	0.0248139	HAMP/CRABP2/FGF2/ILK/CXCR4/SEMA3A/SEMA3C/SEMA3E/SEMA6D/SEMA7A/BMP4/FGF20/GH1/PRL/REG1A/FGFR1	16
BP	GO:0010744	positive regulation of macrophage derived foam cell differentiation	3/425	17/18670	0.0062811	0.0340143	0.0248999	PF4/AGT/CSF2	3
BP	GO:0031268	pseudopodium organization	3/425	17/18670	0.0062811	0.0340143	0.0248999	F2RL1/CCR7/CCL21	3
BP	GO:0045072	regulation of interferon-gamma biosynthetic process	3/425	17/18670	0.0062811	0.0340143	0.0248999	TLR7/TLR8/INHBA	3
BP	GO:0051818	disruption of cells of other organism involved in symbiotic interaction	3/425	17/18670	0.0062811	0.0340143	0.0248999	CAMP/PF4/F2RL1	3
BP	GO:0060263	regulation of respiratory burst	3/425	17/18670	0.0062811	0.0340143	0.0248999	RAC2/IGHA1/IGHA2	3
BP	GO:0090185	negative regulation of kidney development	3/425	17/18670	0.0062811	0.0340143	0.0248999	MMP9/BMP4/BMP7	3
BP	GO:0002224	toll-like receptor signaling pathway	9/425	146/18670	0.00629929	0.0340143	0.0248999	CTSS/REG3G/S100A14/BPIFB1/TLR7/TLR8/F2RL1/CD14/BCL10	9
BP	GO:2000241	regulation of reproductive process	9/425	146/18670	0.00629929	0.0340143	0.0248999	PAEP/SEMA3A/PTAFR/BMP4/BMP7/INHBA/LIF/RETN/OXTR	9
BP	GO:0048010	vascular endothelial growth factor receptor signaling pathway	7/425	96/18670	0.00632819	0.0340942	0.0249583	CYBB/VAV1/PIK3R2/FGF18/VEGFC/NRP2/SHC2	7
BP	GO:0045685	regulation of glial cell differentiation	6/425	73/18670	0.00633271	0.0340942	0.0249583	CXCR4/PPARG/LIF/MDK/TNFRSF1B/TNFRSF21	6
BP	GO:0003018	vascular process in circulatory system	10/425	173/18670	0.00638741	0.0343382	0.0251369	F2R/F2RL1/PTGS2/EDNRA/PTAFR/AGT/APLN/NPPA/NTS/OXTR	10
BP	GO:0010092	specification of animal organ identity	4/425	33/18670	0.00642704	0.0343997	0.025182	BMP4/DKK1/FGF1/FGFR1	4
BP	GO:0010837	regulation of keratinocyte proliferation	4/425	33/18670	0.00642704	0.0343997	0.025182	REG3G/VDR/AREG/MDK	4
BP	GO:0046633	alpha-beta T cell proliferation	4/425	33/18670	0.00642704	0.0343997	0.025182	HLA-E/TNFSF4/CD3E/CD28	4
BP	GO:0010811	positive regulation of cell-substrate adhesion	8/425	121/18670	0.00649879	0.0347329	0.0254259	S100A10/ILK/CCR7/CCL21/CCL25/MDK/SDC4/CD3E	8
BP	GO:2000146	negative regulation of cell motility	16/425	349/18670	0.00654223	0.0349141	0.0255586	CD74/CXCL13/BST2/FGF2/KLRK1/ILK/CCL21/CCL25/PPARG/C5/SEMA3A/SEMA6D/GREM1/IL24/NRG3/STC1	16
BP	GO:1904018	positive regulation of vasculature development	12/425	230/18670	0.00663706	0.0353687	0.0258913	CXCL8/CYBB/FGF2/IL1A/PTGS2/CCL24/CXCR4/FGF1/FGF18/MDK/VEGFC/APLNR	12
BP	GO:0014015	positive regulation of gliogenesis	6/425	74/18670	0.00676259	0.0359852	0.0263426	LTA/CXCR4/PPARG/LIF/MDK/TNFRSF1B	6
BP	GO:0030278	regulation of ossification	11/425	203/18670	0.00697558	0.0369767	0.0270684	ISG15/ILK/CCR1/AREG/BMP4/BMP7/DKK1/GDF10/GREM1/KL/MDK	11
BP	GO:0045744	negative regulation of G protein-coupled receptor signaling pathway	5/425	53/18670	0.00698931	0.0369767	0.0270684	CXCL8/CCL5/APLN/APLNR/MET	5
BP	GO:0050704	regulation of interleukin-1 secretion	5/425	53/18670	0.00698931	0.0369767	0.0270684	TLR8/CCL19/CCR7/IGHD/IL1R2	5
BP	GO:0071320	cellular response to cAMP	5/425	53/18670	0.00698931	0.0369767	0.0270684	NOX4/PIK3CG/AQP9/PTAFR/STC1	5
BP	GO:0060191	regulation of lipase activity	7/425	98/18670	0.00706822	0.0373402	0.0273345	CCL5/FGF2/EDNRA/PTAFR/AGT/NTF4/FGFR1	7
BP	GO:0007435	salivary gland morphogenesis	4/425	34/18670	0.00715547	0.0375303	0.0274737	SEMA3A/SEMA3C/BMP7/FGFR1	4
BP	GO:0010574	regulation of vascular endothelial growth factor production	4/425	34/18670	0.00715547	0.0375303	0.0274737	NOX1/IL1A/PTGS2/C5	4
BP	GO:0031128	developmental induction	4/425	34/18670	0.00715547	0.0375303	0.0274737	BMP4/DKK1/FGF1/FGFR1	4
BP	GO:0032892	positive regulation of organic acid transport	4/425	34/18670	0.00715547	0.0375303	0.0274737	FABP3/TNFSF11/AGT/CCK	4
BP	GO:0043368	positive T cell selection	4/425	34/18670	0.00715547	0.0375303	0.0274737	CD74/CD3D/CD3E/CD3G	4
BP	GO:0034764	positive regulation of transmembrane transport	11/425	204/18670	0.00722743	0.0378536	0.0277103	CTSS/CXCL10/CXCL9/F2R/PTAFR/AGT/FGF19/GH1/GIP/NPPA/APLNR	11
BP	GO:0001911	negative regulation of leukocyte mediated cytotoxicity	3/425	18/18670	0.00741155	0.0384875	0.0281744	HLA-E/HLA-G/IL7R	3
BP	GO:0042095	interferon-gamma biosynthetic process	3/425	18/18670	0.00741155	0.0384875	0.0281744	TLR7/TLR8/INHBA	3
BP	GO:0051023	regulation of immunoglobulin secretion	3/425	18/18670	0.00741155	0.0384875	0.0281744	HLA-E/CD40LG/TNFSF4	3
BP	GO:0060749	mammary gland alveolus development	3/425	18/18670	0.00741155	0.0384875	0.0281744	TNFSF11/AREG/EGF	3
BP	GO:0061377	mammary gland lobule development	3/425	18/18670	0.00741155	0.0384875	0.0281744	TNFSF11/AREG/EGF	3
BP	GO:0070230	positive regulation of lymphocyte apoptotic process	3/425	18/18670	0.00741155	0.0384875	0.0281744	IDO1/CCL5/PDCD1	3
BP	GO:0002763	positive regulation of myeloid leukocyte differentiation	5/425	54/18670	0.00756192	0.0392127	0.0287053	CD74/PF4/TNFSF11/CCR1/LIF	5
BP	GO:0030500	regulation of bone mineralization	6/425	76/18670	0.00768517	0.0397393	0.0290908	ISG15/CCR1/BMP4/BMP7/GREM1/KL	6
BP	GO:0072088	nephron epithelium morphogenesis	6/425	76/18670	0.00768517	0.0397393	0.0290908	FGF2/ILK/AGT/BMP4/FGF1/LIF	6
BP	GO:0016049	cell growth	20/425	484/18670	0.00786387	0.0404102	0.0295819	HAMP/CXCL16/CRABP2/BST2/ILK/CXCR4/PPARG/SEMA3A/SEMA3C/SEMA3E/SEMA6D/SEMA7A/AGT/HBEGF/INHBA/NPPA/NRG3/REG1A/ESR2/NRP2	20
BP	GO:0022600	digestive system process	7/425	100/18670	0.00787055	0.0404102	0.0295819	HAMP/FABP2/SERPINA3/VDR/SCT/NPR3/OXTR	7
BP	GO:0055024	regulation of cardiac muscle tissue development	7/425	100/18670	0.00787055	0.0404102	0.0295819	HAMP/FGF2/BMP4/DKK1/FGF20/GREM1/FGFR1	7
BP	GO:0001893	maternal placenta development	4/425	35/18670	0.00793635	0.0404102	0.0295819	PTGS2/VDR/LIF/STC1	4
BP	GO:0019433	triglyceride catabolic process	4/425	35/18670	0.00793635	0.0404102	0.0295819	FABP6/FABP3/FABP2/PIK3CG	4
BP	GO:0034142	toll-like receptor 4 signaling pathway	4/425	35/18670	0.00793635	0.0404102	0.0295819	S100A14/BPIFB1/F2RL1/CD14	4
BP	GO:0042092	type 2 immune response	4/425	35/18670	0.00793635	0.0404102	0.0295819	CD74/IDO1/TNFSF4/CD86	4
BP	GO:0048333	mesodermal cell differentiation	4/425	35/18670	0.00793635	0.0404102	0.0295819	BMP4/DKK1/INHBA/FGFR1	4
BP	GO:0098801	regulation of renal system process	4/425	35/18670	0.00793635	0.0404102	0.0295819	F2R/F2RL1/AGT/STC1	4
BP	GO:0110111	negative regulation of animal organ morphogenesis	4/425	35/18670	0.00793635	0.0404102	0.0295819	BMP4/BMP7/GREM1/TNFRSF11B	4
BP	GO:1905332	positive regulation of morphogenesis of an epithelium	4/425	35/18670	0.00793635	0.0404102	0.0295819	AGT/BMP4/LIF/MDK	4
BP	GO:0032970	regulation of actin filament-based process	17/425	388/18670	0.00796006	0.0404747	0.0296291	TMSB10/S100A10/TMSB15B/NOX4/BST2/F2RL1/ILK/CCL26/CCR7/CCL21/CCL24/SEMA3E/CCN2/MDK/STC1/MET/SDC4	17
BP	GO:0008361	regulation of cell size	10/425	179/18670	0.00804768	0.0408635	0.0299137	CRABP2/ILK/IL7R/VAV1/SEMA3A/SEMA3C/SEMA3E/SEMA6D/SEMA7A/SCT	10
BP	GO:0043551	regulation of phosphatidylinositol 3-kinase activity	5/425	55/18670	0.00816638	0.0413515	0.0302709	FGF2/CCL19/CCR7/CCL21/PIK3R2	5
BP	GO:0061098	positive regulation of protein tyrosine kinase activity	5/425	55/18670	0.00816638	0.0413515	0.0302709	NOX4/CCL5/AGT/EGF/EREG	5
BP	GO:1901224	positive regulation of NIK/NF-kappaB signaling	6/425	77/18670	0.00817897	0.041358	0.0302757	TLR7/TNFRSF10A/ILK/CD14/CCL19/TNFSF15	6
BP	GO:0032872	regulation of stress-activated MAPK cascade	12/425	237/18670	0.00833695	0.0420987	0.030818	NOX1/F2RL1/TNFSF11/CD40LG/CCL19/CCR7/CCL21/SEMA3A/CCN2/DKK1/FGF19/IL1RN	12
BP	GO:1903522	regulation of blood circulation	14/425	297/18670	0.00841811	0.04245	0.0310751	F2R/F2RL1/PTGS2/PIK3CG/SEMA3A/PTAFR/AGT/APLN/CCN2/HBEGF/NPPA/STC1/OXTR/PTGER2	14
BP	GO:0001710	mesodermal cell fate commitment	3/425	19/18670	0.00865455	0.0430444	0.0315102	BMP4/DKK1/FGFR1	3
BP	GO:0002689	negative regulation of leukocyte chemotaxis	3/425	19/18670	0.00865455	0.0430444	0.0315102	KLRK1/C5/GREM1	3
BP	GO:0002710	negative regulation of T cell mediated immunity	3/425	19/18670	0.00865455	0.0430444	0.0315102	HLA-G/IL7R/IL20RB	3
BP	GO:0033189	response to vitamin A	3/425	19/18670	0.00865455	0.0430444	0.0315102	HAMP/PPARG/EPO	3
BP	GO:0060457	negative regulation of digestive system process	3/425	19/18670	0.00865455	0.0430444	0.0315102	HAMP/SCT/OXTR	3
BP	GO:0060973	cell migration involved in heart development	3/425	19/18670	0.00865455	0.0430444	0.0315102	SEMA3C/BMP4/BMP7	3
BP	GO:2000831	regulation of steroid hormone secretion	3/425	19/18670	0.00865455	0.0430444	0.0315102	AGT/POMC/RETN	3
BP	GO:0002285	lymphocyte activation involved in immune response	10/425	181/18670	0.00866916	0.0430444	0.0315102	CD1C/F2RL1/CD40LG/TNFSF4/CCL19/CD86/IFNE/IFNK/MDK/CD28	10
BP	GO:1904951	positive regulation of establishment of protein localization	19/425	456/18670	0.00869174	0.0430444	0.0315102	HLA-E/PAEP/F2R/TLR8/F2RL1/IL1A/PTGS2/CD14/TNFSF4/CCL19/RAC2/PIK3R2/IGHD/C5/GIP/MDK/OSM/UCN3/VEGFC	19
BP	GO:0061333	renal tubule morphogenesis	6/425	78/18670	0.00869516	0.0430444	0.0315102	FGF2/ILK/AGT/BMP4/FGF1/LGR5	6
BP	GO:0002385	mucosal immune response	4/425	36/18670	0.00877113	0.0430444	0.0315102	CAMP/DEFA3/BPIFB1/NOS2	4
BP	GO:0002755	MyD88-dependent toll-like receptor signaling pathway	4/425	36/18670	0.00877113	0.0430444	0.0315102	REG3G/TLR7/TLR8/CD14	4
BP	GO:0010453	regulation of cell fate commitment	4/425	36/18670	0.00877113	0.0430444	0.0315102	FGF2/BMP4/DKK1/FGFR1	4
BP	GO:0010573	vascular endothelial growth factor production	4/425	36/18670	0.00877113	0.0430444	0.0315102	NOX1/IL1A/PTGS2/C5	4
BP	GO:0010742	macrophage derived foam cell differentiation	4/425	36/18670	0.00877113	0.0430444	0.0315102	PF4/PPARG/AGT/CSF2	4
BP	GO:0030224	monocyte differentiation	4/425	36/18670	0.00877113	0.0430444	0.0315102	CD74/PPARG/BMP4/CSF2	4
BP	GO:0032733	positive regulation of interleukin-10 production	4/425	36/18670	0.00877113	0.0430444	0.0315102	CD40LG/TNFSF4/IL20RB/CD28	4
BP	GO:0090077	foam cell differentiation	4/425	36/18670	0.00877113	0.0430444	0.0315102	PF4/PPARG/AGT/CSF2	4
BP	GO:0090218	positive regulation of lipid kinase activity	4/425	36/18670	0.00877113	0.0430444	0.0315102	FGF2/CCL19/CCR7/CCL21	4
BP	GO:1903131	mononuclear cell differentiation	4/425	36/18670	0.00877113	0.0430444	0.0315102	CD74/PPARG/BMP4/CSF2	4
BP	GO:0060688	regulation of morphogenesis of a branching structure	5/425	56/18670	0.00880354	0.0430879	0.0315421	AGT/BMP4/BMP7/MDK/FGFR1	5
BP	GO:0090183	regulation of kidney development	5/425	56/18670	0.00880354	0.0430879	0.0315421	MMP9/AGT/BMP4/BMP7/LIF	5
BP	GO:0070302	regulation of stress-activated protein kinase signaling cascade	12/425	239/18670	0.00888032	0.0434057	0.0317747	NOX1/F2RL1/TNFSF11/CD40LG/CCL19/CCR7/CCL21/SEMA3A/CCN2/DKK1/FGF19/IL1RN	12
BP	GO:0010959	regulation of metal ion transport	17/425	394/18670	0.00919024	0.0448356	0.0328215	HAMP/CXCL10/CXCL9/F2R/CCL5/AHNAK/PTGS2/PIK3CG/CCR1/CXCR4/AGT/EGF/EPO/FGF12/NPPA/STC1/APLNR	17
BP	GO:1902106	negative regulation of leukocyte differentiation	7/425	103/18670	0.00919736	0.0448356	0.0328215	CD74/HLA-G/TNFSF4/BMP4/INHBA/MDK/CTLA4	7
BP	GO:0030193	regulation of blood coagulation	6/425	79/18670	0.00923428	0.0449557	0.0329094	PLAU/F2R/F2RL1/TMPRSS6/PROC/PLAUR	6
BP	GO:0050819	negative regulation of coagulation	5/425	57/18670	0.00947423	0.0460016	0.033675	PROCR/PLAU/TMPRSS6/PROC/PLAUR	5
BP	GO:0071398	cellular response to fatty acid	5/425	57/18670	0.00947423	0.0460016	0.033675	TNFSF4/PPARG/TNC/PTAFR/PTGER2	5
BP	GO:0002714	positive regulation of B cell mediated immunity	4/425	37/18670	0.00966124	0.0467236	0.0342035	HLA-E/LTA/TNFSF4/CD28	4
BP	GO:0002891	positive regulation of immunoglobulin mediated immune response	4/425	37/18670	0.00966124	0.0467236	0.0342035	HLA-E/LTA/TNFSF4/CD28	4
BP	GO:0007431	salivary gland development	4/425	37/18670	0.00966124	0.0467236	0.0342035	SEMA3A/SEMA3C/BMP7/FGFR1	4
BP	GO:0014812	muscle cell migration	7/425	104/18670	0.00967399	0.0467236	0.0342035	PLAU/NOX4/CCL5/ILK/SEMA6D/AGT/MDK	7
BP	GO:1900046	regulation of hemostasis	6/425	80/18670	0.00979685	0.0472546	0.0345923	PLAU/F2R/F2RL1/TMPRSS6/PROC/PLAUR	6
BP	GO:0023061	signal release	19/425	462/18670	0.00990001	0.0476894	0.0349106	CCL5/NOS2/TNFSF11/AGT/APLN/FAM3B/FAM3D/GIP/IL11/IL1RN/INHBA/LIF/NPPA/OSM/POMC/RETN/SCT/UCN3/FGFR1	19
BP	GO:0010560	positive regulation of glycoprotein biosynthetic process	3/425	20/18670	0.0100123	0.0481039	0.035214	CCL19/CCR7/CCL21	3
BP	GO:0034104	negative regulation of tissue remodeling	3/425	20/18670	0.0100123	0.0481039	0.035214	AGT/GREM1/TNFRSF11B	3
CC	GO:0019814	immunoglobulin complex	106/428	159/19717	1.061e-140	2.35542e-138	1.78695e-138	CD79A/IGHA1/IGHA2/IGHD/IGHE/IGHG1/IGHG2/IGHG3/IGHG4/IGHM/IGHV1-18/IGHV1-24/IGHV1-3/IGHV1-45/IGHV1-58/IGHV1-69/IGHV2-26/IGHV2-5/IGHV2-70/IGHV3-11/IGHV3-13/IGHV3-15/IGHV3-20/IGHV3-21/IGHV3-23/IGHV3-30/IGHV3-33/IGHV3-43/IGHV3-48/IGHV3-49/IGHV3-53/IGHV3-64/IGHV3-66/IGHV3-72/IGHV3-73/IGHV3-74/IGHV4-28/IGHV4-31/IGHV4-34/IGHV4-39/IGHV4-4/IGHV4-59/IGHV4-61/IGHV5-51/IGHV6-1/IGKC/IGKV1-12/IGKV1-16/IGKV1-17…	106
CC	GO:0009897	external side of plasma membrane	97/428	393/19717	3.10787e-75	3.44974e-73	2.61716e-73	AZGP1/CD1A/CD1C/CD1E/CD74/HLA-A/HLA-B/HLA-C/HLA-E/HLA-G/HLA-H/ULBP3/ULBP2/RAET1L/CXCL10/CXCL9/TLR8/DMBT1/KLRK1/IL7R/CD40LG/CD14/PDCD1/CCR7/CCR8/CCR1/CXCR4/CCR4/CD86/CD79A/IGHA1/IGHA2/IGHD/IGHE/IGHG1/IGHG2/IGHG3/IGHG4/IGHM/IGHV1-18/IGHV1-24/IGHV1-3/IGHV1-45/IGHV1-58/IGHV1-69/IGHV2-26/IGHV2-5/IGHV2-70/IGHV3-11/IGHV3-13/IGHV3-15/IGHV3-20/IGHV3-21/IGHV3-23/IGHV3-30/IGHV3-33/IGHV3-43/IGHV3-48/IGHV3-49…	97
CC	GO:0042571	immunoglobulin complex, circulating	51/428	72/19717	3.646e-69	2.69804e-67	2.04688e-67	IGHA1/IGHA2/IGHD/IGHE/IGHG1/IGHG2/IGHG3/IGHG4/IGHM/IGHV1-18/IGHV1-24/IGHV1-3/IGHV1-45/IGHV1-58/IGHV1-69/IGHV2-26/IGHV2-5/IGHV2-70/IGHV3-11/IGHV3-13/IGHV3-15/IGHV3-20/IGHV3-21/IGHV3-23/IGHV3-30/IGHV3-33/IGHV3-43/IGHV3-48/IGHV3-49/IGHV3-53/IGHV3-64/IGHV3-66/IGHV3-72/IGHV3-73/IGHV3-74/IGHV4-28/IGHV4-31/IGHV4-34/IGHV4-39/IGHV4-4/IGHV4-59/IGHV4-61/IGHV5-51/IGHV6-1/IGKC/IGKV3-20/IGLC2/IGLC3/IGLC6/IGLC7…	51
CC	GO:0042101	T cell receptor complex	33/428	127/19717	1.85954e-26	1.03204e-24	7.82964e-25	CD3D/CD3E/CD3G/TRAC/TRAV2/TRAV4/TRAV8-2/TRAV8-3/TRAV8-4/TRAV8-6/TRAV9-2/TRAV12-1/TRAV12-2/TRAV12-3/TRAV13-1/TRAV13-2/TRAV17/TRAV19/TRAV21/TRAV29DV5/TRBC2/TRBV2/TRBV3-1/TRBV4-2/TRBV5-6/TRBV7-9/TRBV9/TRBV10-3/TRBV12-4/TRBV18/TRBV19/TRBV20-1/TRBV28	33
CC	GO:0072562	blood microparticle	31/428	147/19717	5.72263e-22	2.54085e-20	1.92762e-20	HSPA6/C8G/ALB/ACTA1/SERPINA3/IGHA1/IGHA2/IGHD/IGHG1/IGHG2/IGHG3/IGHG4/IGHM/IGHV3-13/IGHV3-23/IGKC/IGKV1-17/IGKV1-39/IGKV1-5/IGKV1D-12/IGKV2-30/IGKV3-15/IGKV3-20/IGKV3D-11/IGKV4-1/IGLC2/IGLC3/IGLV1-47/IGLV3-21/IGLV3-25/AGT	31
CC	GO:0098802	plasma membrane receptor complex	37/428	295/19717	6.24502e-18	2.31066e-16	1.75299e-16	CD79A/CSF2RB/IL2RB/IL2RA/CD3D/CD3E/CD3G/TRAC/TRAV2/TRAV4/TRAV8-2/TRAV8-3/TRAV8-4/TRAV8-6/TRAV9-2/TRAV12-1/TRAV12-2/TRAV12-3/TRAV13-1/TRAV13-2/TRAV17/TRAV19/TRAV21/TRAV29DV5/TRBC2/TRBV2/TRBV3-1/TRBV4-2/TRBV5-6/TRBV7-9/TRBV9/TRBV10-3/TRBV12-4/TRBV18/TRBV19/TRBV20-1/TRBV28	37
CC	GO:0042611	MHC protein complex	14/428	25/19717	1.49832e-17	4.75182e-16	3.60498e-16	CD74/HLA-A/HLA-B/HLA-C/HLA-DOA/HLA-DPB1/HLA-DQA1/HLA-DQA2/HLA-DRA/HLA-DRB1/HLA-DRB5/HLA-E/HLA-G/HLA-H	14
CC	GO:0071556	integral component of lumenal side of endoplasmic reticulum membrane	13/428	29/19717	9.81929e-15	2.42209e-13	1.83753e-13	CD74/HLA-A/HLA-B/HLA-C/HLA-DPB1/HLA-DQA1/HLA-DQA2/HLA-DRA/HLA-DRB1/HLA-DRB5/HLA-E/HLA-G/HLA-H	13
CC	GO:0098553	lumenal side of endoplasmic reticulum membrane	13/428	29/19717	9.81929e-15	2.42209e-13	1.83753e-13	CD74/HLA-A/HLA-B/HLA-C/HLA-DPB1/HLA-DQA1/HLA-DQA2/HLA-DRA/HLA-DRB1/HLA-DRB5/HLA-E/HLA-G/HLA-H	13
CC	GO:0012507	ER to Golgi transport vesicle membrane	14/428	62/19717	4.70179e-11	1.0438e-09	7.9188e-10	CD74/HLA-A/HLA-B/HLA-C/HLA-DPB1/HLA-DQA1/HLA-DQA2/HLA-DRA/HLA-DRB1/HLA-DRB5/HLA-E/HLA-G/HLA-H/AREG	14
CC	GO:0042613	MHC class II protein complex	8/428	16/19717	5.10555e-10	1.03039e-08	7.81711e-09	CD74/HLA-DOA/HLA-DPB1/HLA-DQA1/HLA-DQA2/HLA-DRA/HLA-DRB1/HLA-DRB5	8
CC	GO:0030662	coated vesicle membrane	20/428	182/19717	3.04583e-09	5.63479e-08	4.27485e-08	CD74/HLA-A/HLA-B/HLA-C/HLA-DPB1/HLA-DQA1/HLA-DQA2/HLA-DRA/HLA-DRB1/HLA-DRB5/HLA-E/HLA-G/HLA-H/IL7R/AREG/EGF/EREG/HBEGF/CD3D/CD3G	20
CC	GO:0030134	COPII-coated ER to Golgi transport vesicle	14/428	93/19717	1.30037e-08	2.22063e-07	1.68469e-07	CD74/HLA-A/HLA-B/HLA-C/HLA-DPB1/HLA-DQA1/HLA-DQA2/HLA-DRA/HLA-DRB1/HLA-DRB5/HLA-E/HLA-G/HLA-H/AREG	14
CC	GO:0030666	endocytic vesicle membrane	18/428	167/19717	2.55535e-08	4.05205e-07	3.0741e-07	CD74/HLA-A/HLA-B/HLA-C/HLA-DPB1/HLA-DQA1/HLA-DQA2/HLA-DRA/HLA-DRB1/HLA-DRB5/HLA-E/HLA-G/HLA-H/CYBB/DMBT1/MARCO/RAC2/HBEGF	18
CC	GO:0030660	Golgi-associated vesicle membrane	14/428	114/19717	1.81178e-07	2.68144e-06	2.03428e-06	CD74/HLA-A/HLA-B/HLA-C/HLA-DPB1/HLA-DQA1/HLA-DQA2/HLA-DRA/HLA-DRB1/HLA-DRB5/HLA-E/HLA-G/HLA-H/AREG	14
CC	GO:0030665	clathrin-coated vesicle membrane	14/428	115/19717	2.02268e-07	2.80647e-06	2.12914e-06	CD74/HLA-DPB1/HLA-DQA1/HLA-DQA2/HLA-DRA/HLA-DRB1/HLA-DRB5/IL7R/AREG/EGF/EREG/HBEGF/CD3D/CD3G	14
CC	GO:0030135	coated vesicle	21/428	289/19717	1.53272e-06	2.00155e-05	1.51848e-05	CD74/HLA-A/HLA-B/HLA-C/HLA-DPB1/HLA-DQA1/HLA-DQA2/HLA-DRA/HLA-DRB1/HLA-DRB5/HLA-E/HLA-G/HLA-H/IL7R/AREG/EGF/EREG/HBEGF/CD3D/CD3G/CTLA4	21
CC	GO:0030669	clathrin-coated endocytic vesicle membrane	8/428	44/19717	4.12565e-06	5.0883e-05	3.86026e-05	CD74/HLA-DPB1/HLA-DQA1/HLA-DQA2/HLA-DRA/HLA-DRB1/HLA-DRB5/HBEGF	8
CC	GO:0045334	clathrin-coated endocytic vesicle	9/428	63/19717	8.25053e-06	9.64009e-05	7.31349e-05	CD74/HLA-DPB1/HLA-DQA1/HLA-DQA2/HLA-DRA/HLA-DRB1/HLA-DRB5/HBEGF/CTLA4	9
CC	GO:0030139	endocytic vesicle	20/428	303/19717	1.14385e-05	0.000126967	9.63242e-05	CD74/HLA-A/HLA-B/HLA-C/HLA-DPB1/HLA-DQA1/HLA-DQA2/HLA-DRA/HLA-DRB1/HLA-DRB5/HLA-E/HLA-G/HLA-H/CYBB/TLR7/DMBT1/MARCO/RAC2/HBEGF/CTLA4	20
CC	GO:0030136	clathrin-coated vesicle	15/428	188/19717	1.60215e-05	0.00016937	0.000128493	CD74/HLA-DPB1/HLA-DQA1/HLA-DQA2/HLA-DRA/HLA-DRB1/HLA-DRB5/IL7R/AREG/EGF/EREG/HBEGF/CD3D/CD3G/CTLA4	15
CC	GO:0030176	integral component of endoplasmic reticulum membrane	13/428	150/19717	2.45742e-05	0.000247976	0.000188128	CD74/HLA-A/HLA-B/HLA-C/HLA-DPB1/HLA-DQA1/HLA-DQA2/HLA-DRA/HLA-DRB1/HLA-DRB5/HLA-E/HLA-G/HLA-H	13
CC	GO:0034774	secretory granule lumen	20/428	321/19717	2.63275e-05	0.000254118	0.000192787	HSPA6/PSMD6/CAMP/PPBP/SLPI/PF4/DEFA3/LCN2/S100P/S100A11/CHIT1/LYZ/PCSK1/ALB/SERPINA3/EGF/GIP/POMC/RETN/VEGFC	20
CC	GO:0062023	collagen-containing extracellular matrix	23/428	406/19717	3.02166e-05	0.000279503	0.000212046	AZGP1/CTSS/SLPI/PF4/S100A6/S100A10/MMP9/SERPINA3/LTBP1/SEMA7A/TNC/AGT/BMP7/CCN2/GDF10/GH1/GREM1/LTBP2/MDK/NDP/NPPA/OGN/ANGPTL2	23
CC	GO:0005798	Golgi-associated vesicle	14/428	178/19717	3.58457e-05	0.00031831	0.000241487	CD74/HLA-A/HLA-B/HLA-C/HLA-DPB1/HLA-DQA1/HLA-DQA2/HLA-DRA/HLA-DRB1/HLA-DRB5/HLA-E/HLA-G/HLA-H/AREG	14
CC	GO:0030670	phagocytic vesicle membrane	9/428	76/19717	3.87338e-05	0.000330727	0.000250907	HLA-A/HLA-B/HLA-C/HLA-E/HLA-G/HLA-H/CYBB/DMBT1/RAC2	9
CC	GO:0031227	intrinsic component of endoplasmic reticulum membrane	13/428	158/19717	4.24666e-05	0.000349169	0.000264899	CD74/HLA-A/HLA-B/HLA-C/HLA-DPB1/HLA-DQA1/HLA-DQA2/HLA-DRA/HLA-DRB1/HLA-DRB5/HLA-E/HLA-G/HLA-H	13
CC	GO:0060205	cytoplasmic vesicle lumen	20/428	338/19717	5.44092e-05	0.000431387	0.000327273	HSPA6/PSMD6/CAMP/PPBP/SLPI/PF4/DEFA3/LCN2/S100P/S100A11/CHIT1/LYZ/PCSK1/ALB/SERPINA3/EGF/GIP/POMC/RETN/VEGFC	20
CC	GO:0031983	vesicle lumen	20/428	339/19717	5.66853e-05	0.000433935	0.000329207	HSPA6/PSMD6/CAMP/PPBP/SLPI/PF4/DEFA3/LCN2/S100P/S100A11/CHIT1/LYZ/PCSK1/ALB/SERPINA3/EGF/GIP/POMC/RETN/VEGFC	20
CC	GO:0001772	immunological synapse	6/428	36/19717	0.000113282	0.000838285	0.000635968	CARD11/BCL10/LCK/LAT/CD3E/CD28	6
CC	GO:0032588	trans-Golgi network membrane	9/428	92/19717	0.000174101	0.00124679	0.000945878	CD74/HLA-DPB1/HLA-DQA1/HLA-DQA2/HLA-DRA/HLA-DRB1/HLA-DRB5/LGR5/LGR6	9
CC	GO:0030658	transport vesicle membrane	14/428	208/19717	0.000190555	0.00132198	0.00100292	CD74/HLA-A/HLA-B/HLA-C/HLA-DPB1/HLA-DQA1/HLA-DQA2/HLA-DRA/HLA-DRB1/HLA-DRB5/HLA-E/HLA-G/HLA-H/AREG	14
CC	GO:0043020	NADPH oxidase complex	4/428	15/19717	0.000247142	0.00166259	0.00126133	NOX4/NOX1/CYBB/DUOX2	4
CC	GO:0045335	phagocytic vesicle	10/428	132/19717	0.000619965	0.00404801	0.00307103	HLA-A/HLA-B/HLA-C/HLA-E/HLA-G/HLA-H/CYBB/TLR7/DMBT1/RAC2	10
CC	GO:0042581	specific granule	11/428	160/19717	0.000762481	0.00483631	0.00366908	CAMP/SLPI/LCN2/PLAU/CYBB/CHIT1/LYZ/OLR1/PLAUR/RETN/TNFRSF1B	11
CC	GO:1904724	tertiary granule lumen	6/428	55/19717	0.00119201	0.00735075	0.00557667	CTSS/CAMP/PPBP/MMP9/CHIT1/LYZ	6
CC	GO:0005775	vacuolar lumen	11/428	172/19717	0.00137575	0.00825447	0.00626228	CD1E/CD74/CTSS/IFI30/DEFA3/LYZ/SERPINA3/OGN/RETN/SDC1/SDC4	11
CC	GO:0005796	Golgi lumen	8/428	102/19717	0.0017113	0.00999759	0.0075847	DEFA3/MUC5AC/PROC/AGRP/CGA/OGN/SDC1/SDC4	8
CC	GO:0035580	specific granule lumen	6/428	62/19717	0.00222619	0.0126721	0.00961376	CAMP/SLPI/LCN2/CHIT1/LYZ/RETN	6
CC	GO:0030133	transport vesicle	18/428	392/19717	0.00243605	0.0135201	0.010257	CD74/HLA-A/HLA-B/HLA-C/HLA-DPB1/HLA-DQA1/HLA-DQA2/HLA-DRA/HLA-DRB1/HLA-DRB5/HLA-E/HLA-G/HLA-H/SYTL1/PCSK1/AREG/NTF4/NTS	18
CC	GO:0070820	tertiary granule	10/428	164/19717	0.0031663	0.0171443	0.0130066	CTSS/CAMP/PPBP/MMP9/PLAU/CYBB/CHIT1/LYZ/OLR1/PTAFR	10
CC	GO:0031093	platelet alpha granule lumen	6/428	67/19717	0.00330122	0.0174493	0.013238	PPBP/PF4/ALB/SERPINA3/EGF/VEGFC	6
CC	GO:0045121	membrane raft	15/428	315/19717	0.00388766	0.0200712	0.0152271	CD1A/S100A10/F2R/BST2/AHNAK/PTGS2/CD14/OLR1/CD79A/CARD11/BCL10/SDC4/TNFRSF1B/LCK/LAT	15
CC	GO:0098857	membrane microdomain	15/428	316/19717	0.00400283	0.0201961	0.0153218	CD1A/S100A10/F2R/BST2/AHNAK/PTGS2/CD14/OLR1/CD79A/CARD11/BCL10/SDC4/TNFRSF1B/LCK/LAT	15
CC	GO:0043202	lysosomal lumen	7/428	95/19717	0.00464268	0.0229039	0.0173761	CD1E/CD74/CTSS/IFI30/OGN/SDC1/SDC4	7
CC	GO:0098589	membrane region	15/428	328/19717	0.00561548	0.0271008	0.0205601	CD1A/S100A10/F2R/BST2/AHNAK/PTGS2/CD14/OLR1/CD79A/CARD11/BCL10/SDC4/TNFRSF1B/LCK/LAT	15
CC	GO:0043034	costamere	3/428	19/19717	0.00759975	0.0358967	0.0272331	AHNAK/ILK/SDC4	3
CC	GO:0055038	recycling endosome membrane	6/428	81/19717	0.00834186	0.0385811	0.0292697	HLA-A/HLA-B/HLA-C/HLA-E/HLA-G/HLA-H	6
CC	GO:0036019	endolysosome	3/428	20/19717	0.00879883	0.0394273	0.0299116	CTSS/TLR7/TLR8	3
CC	GO:0010008	endosome membrane	19/428	479/19717	0.00888001	0.0394273	0.0299116	CD1A/CD1C/HLA-A/HLA-B/HLA-C/HLA-DOA/HLA-DPB1/HLA-DQA1/HLA-DQA2/HLA-DRA/HLA-DRB1/HLA-DRB5/HLA-E/HLA-G/HLA-H/TLR7/TLR8/CD14/DKK1	19
MF	GO:0003823	antigen binding	95/372	160/17697	2.18564e-120	8.23988e-118	6.14281e-118	CD1A/CD1C/CD1E/HLA-A/HLA-B/HLA-C/HLA-DPB1/HLA-DQA1/HLA-DRA/HLA-DRB1/HLA-DRB5/HLA-E/HLA-G/HLA-H/IL7R/IGHA1/IGHA2/IGHD/IGHE/IGHG1/IGHG2/IGHG3/IGHG4/IGHM/IGHV1-18/IGHV1-24/IGHV1-3/IGHV1-45/IGHV1-58/IGHV1-69/IGHV2-26/IGHV2-5/IGHV2-70/IGHV3-11/IGHV3-13/IGHV3-15/IGHV3-20/IGHV3-21/IGHV3-23/IGHV3-30/IGHV3-33/IGHV3-43/IGHV3-48/IGHV3-49/IGHV3-53/IGHV3-64/IGHV3-66/IGHV3-72/IGHV3-73/IGHV3-74/IGHV4-28/IGHV4-3…	95
MF	GO:0048018	receptor ligand activity	113/372	482/17697	3.91108e-88	7.37238e-86	5.49609e-86	LTA/HAMP/PPBP/CXCL14/CXCL16/CXCL8/CXCL10/CXCL9/CXCL5/CXCL13/PF4/CCL13/CCL8/CCL20/CCL5/FGF2/TNFSF11/IL1A/CD40LG/TNFSF4/CCL15/CCL14/CCL19/CCL18/CCL17/CCL26/CCL22/CCL21/CCL7/CCL25/CCL24/XCL2/TAFA5/C5/SEMA3A/SEMA3C/SEMA3E/SEMA6D/SEMA7A/AGRP/AGT/APLN/AREG/BMP4/BMP7/CALCB/CCK/CD70/CGA/CGB3/CHGB/CLEC11A/CMTM3/CSF2/CCN2/DKK1/EGF/EPO/EREG/FAM3B/FAM3D/FGF1/FGF12/FGF17/FGF18/FGF19/FGF20/GAST/GDF10/GH1/GIP/G…	113
MF	GO:0034987	immunoglobulin receptor binding	50/372	76/17697	4.43483e-66	5.57311e-64	4.15474e-64	IGHA1/IGHA2/IGHD/IGHE/IGHG1/IGHG2/IGHG3/IGHG4/IGHM/IGHV1-18/IGHV1-24/IGHV1-3/IGHV1-45/IGHV1-58/IGHV1-69/IGHV2-26/IGHV2-5/IGHV2-70/IGHV3-11/IGHV3-13/IGHV3-15/IGHV3-20/IGHV3-21/IGHV3-23/IGHV3-30/IGHV3-33/IGHV3-43/IGHV3-48/IGHV3-49/IGHV3-53/IGHV3-64/IGHV3-66/IGHV3-72/IGHV3-73/IGHV3-74/IGHV4-28/IGHV4-31/IGHV4-34/IGHV4-39/IGHV4-4/IGHV4-59/IGHV4-61/IGHV5-51/IGHV6-1/IGKC/IGLC2/IGLC3/IGLC6/IGLC7/TRBC2	50
MF	GO:0005125	cytokine activity	59/372	220/17697	1.16698e-48	1.09988e-46	8.19958e-47	LTA/PPBP/CXCL14/CXCL16/CXCL8/CXCL10/CXCL9/CXCL5/CXCL13/PF4/CCL13/CCL8/CCL20/CCL5/FGF2/TNFSF11/IL1A/CD40LG/TNFSF4/CCL15/CCL14/CCL19/CCL18/CCL17/CCL26/CCL22/CCL21/CCL7/CCL25/CCL24/XCL2/TAFA5/C5/AREG/BMP4/BMP7/CD70/CMTM3/CSF2/EPO/FAM3B/FAM3D/GDF10/GREM1/GREM2/IFNE/IFNK/IL11/IL1RN/IL24/INHBA/LIF/LTB/NDP/OSM/SCG2/TNFRSF11B/TNFSF15/TNFSF9	59
MF	GO:0005126	cytokine receptor binding	52/372	286/17697	1.06621e-33	8.03924e-32	5.99324e-32	LTA/PPBP/CXCL14/CXCL16/CXCL8/CXCL10/CXCL9/CXCL5/CXCL13/PF4/CCL13/CCL8/S100A14/CCL20/CCL5/TNFSF11/IL1A/CD40LG/TNFSF4/CCL15/CCL14/CCL19/CCL18/CCL17/CCL26/CCL22/CCL21/CCL7/CCL25/CCL24/XCL2/C5/BMP4/BMP7/CD70/CSF2/EPO/GDF10/GH1/GREM1/IFNE/IFNK/IL11/IL1RN/INHBA/LIF/LTB/OSM/PRL/TNFSF15/TNFSF9/VEGFC	52
MF	GO:0008009	chemokine activity	26/372	49/17697	3.83794e-31	2.41151e-29	1.79777e-29	PPBP/CXCL14/CXCL16/CXCL8/CXCL10/CXCL9/CXCL5/CXCL13/PF4/CCL13/CCL8/CCL20/CCL5/CCL15/CCL14/CCL19/CCL18/CCL17/CCL26/CCL22/CCL21/CCL7/CCL25/CCL24/XCL2/C5	26
MF	GO:0042379	chemokine receptor binding	27/372	66/17697	2.32977e-28	1.25474e-26	9.35409e-27	PPBP/CXCL14/CXCL16/CXCL8/CXCL10/CXCL9/CXCL5/CXCL13/PF4/CCL13/CCL8/S100A14/CCL20/CCL5/CCL15/CCL14/CCL19/CCL18/CCL17/CCL26/CCL22/CCL21/CCL7/CCL25/CCL24/XCL2/C5	27
MF	GO:0005179	hormone activity	31/372	122/17697	4.53249e-25	2.13593e-23	1.59233e-23	HAMP/CCL25/AGRP/AGT/APLN/CALCB/CCK/CGA/CGB3/CHGB/EPO/GAST/GH1/GIP/GPHA2/INHBA/INS-IGF2/INSL3/KL/NPPA/NTS/PNOC/POMC/PRL/PTHLH/RETN/SCT/STC1/TG/UCN2/UCN3	31
MF	GO:0008083	growth factor activity	34/372	163/17697	2.45069e-24	1.02657e-22	7.65303e-23	PPBP/FGF2/AGT/AREG/BMP4/BMP7/CLEC11A/CSF2/CCN2/DKK1/EGF/EREG/FGF1/FGF12/FGF17/FGF18/FGF19/FGF20/GDF10/GH1/HBEGF/IL11/INHBA/LIF/MDK/MIA/NRG2/NRG3/NRG4/NTF4/OGN/OSM/REG1A/VEGFC	34
MF	GO:0001664	G protein-coupled receptor binding	40/372	280/17697	5.54483e-22	2.0904e-20	1.55839e-20	PPBP/CXCL14/CXCL16/CXCL8/CXCL10/CXCL9/CXCL5/CXCL13/PF4/CCL13/CCL8/S100A14/CCL20/CCL5/MARCO/CCL15/CCL14/CCL19/CCL18/CCL17/CCL26/CCL22/CCL21/CCL7/CCL25/CCL24/XCL2/C5/AGT/APLN/CALCB/GPHA2/INSL3/NDP/NPPA/PNOC/POMC/SCT/UCN2/UCN3	40
MF	GO:0048020	CCR chemokine receptor binding	17/372	43/17697	5.43739e-18	1.86354e-16	1.38927e-16	CXCL13/CCL13/CCL8/CCL20/CCL5/CCL15/CCL14/CCL19/CCL18/CCL17/CCL26/CCL22/CCL21/CCL7/CCL25/CCL24/XCL2	17
MF	GO:0042605	peptide antigen binding	15/372	31/17697	1.15653e-17	3.63344e-16	2.70872e-16	HLA-A/HLA-B/HLA-C/HLA-DPB1/HLA-DQA1/HLA-DRA/HLA-DRB1/HLA-DRB5/HLA-E/HLA-G/HLA-H/TRAV8-4/TRAV19/TRAV29DV5/TRBV7-9	15
MF	GO:0019955	cytokine binding	23/372	128/17697	2.47234e-15	7.16979e-14	5.34506e-14	CD74/WFIKKN1/CCR7/CCR8/CCR1/CXCR4/CCR4/LTBP1/CXCR3/CXCR5/GREM1/GREM2/IL1RN/IL12RB2/IL13RA2/IL2RB/IL1R2/IL20RB/IL22RA1/IL2RA/IL2RG/NRP2/TNFRSF1B	23
MF	GO:0004896	cytokine receptor activity	19/372	96/17697	1.09703e-13	2.95413e-12	2.2023e-12	CD74/IL7R/CCR7/CCR8/CCR1/CXCR4/CCR4/CXCR3/CXCR5/CSF2RB/IL12RB2/IL13RA2/IL2RB/IL1R2/IL20RB/IL21R/IL22RA1/IL2RA/IL2RG	19
MF	GO:0042277	peptide binding	28/372	295/17697	3.00553e-11	7.5539e-10	5.63142e-10	CD1A/CD1C/CD1E/CD74/HLA-A/HLA-B/HLA-C/HLA-DPB1/HLA-DQA1/HLA-DRA/HLA-DRB1/HLA-DRB5/HLA-E/HLA-G/HLA-H/MARCO/CD14/PPARG/INHBA/CRHR2/NPR3/OXTR/SSTR2/VIPR2/TRAV8-4/TRAV19/TRAV29DV5/TRBV7-9	28
MF	GO:0070851	growth factor receptor binding	18/372	134/17697	4.24419e-10	1.00004e-08	7.45525e-09	FGF2/IL1A/AREG/CSF2/EGF/EREG/ESM1/FGF1/FGF17/FGF18/FGF19/FGF20/GREM1/HBEGF/IL11/IL1RN/KL/VEGFC	18
MF	GO:0008201	heparin binding	20/372	169/17697	4.52496e-10	1.00348e-08	7.4809e-09	CXCL10/CXCL13/PF4/CCL8/SERPIND1/ANOS1/FGF2/CCL15/CCL7/BMP4/BMP7/CCN2/FGF1/GREM2/HBEGF/LTBP2/MDK/FGFR1/LGR6/NRP2	20
MF	GO:0005539	glycosaminoglycan binding	23/372	229/17697	6.0352e-10	1.26404e-08	9.42338e-09	REG3G/CXCL10/CXCL13/PF4/CCL8/SERPIND1/ANOS1/FGF2/CCL15/CCL7/IGHM/BMP4/BMP7/CCN2/FGF1/GREM2/HBEGF/LTBP2/MDK/REG1A/FGFR1/LGR6/NRP2	23
MF	GO:0033218	amide binding	28/372	356/17697	2.27993e-09	4.52387e-08	3.37253e-08	CD1A/CD1C/CD1E/CD74/HLA-A/HLA-B/HLA-C/HLA-DPB1/HLA-DQA1/HLA-DRA/HLA-DRB1/HLA-DRB5/HLA-E/HLA-G/HLA-H/MARCO/CD14/PPARG/INHBA/CRHR2/NPR3/OXTR/SSTR2/VIPR2/TRAV8-4/TRAV19/TRAV29DV5/TRBV7-9	28
MF	GO:0001653	peptide receptor activity	18/372	152/17697	3.36927e-09	6.35107e-08	4.73471e-08	F2R/F2RL1/CCR7/CCR8/CCR1/CXCR4/CCR4/CXCR3/CXCR5/CYSLTR2/EDNRA/APLNR/CRHR2/LGR5/NPR3/OXTR/SSTR2/VIPR2	18
MF	GO:0008528	G protein-coupled peptide receptor activity	17/372	146/17697	1.19542e-08	2.14607e-07	1.59989e-07	F2R/F2RL1/CCR7/CCR8/CCR1/CXCR4/CCR4/CXCR3/CXCR5/CYSLTR2/EDNRA/APLNR/LGR5/NPR3/OXTR/SSTR2/VIPR2	17
MF	GO:1901681	sulfur compound binding	21/372	250/17697	7.92615e-08	1.35825e-06	1.01257e-06	CXCL10/CXCL13/PF4/CCL8/SERPIND1/ANOS1/FGF2/CCL15/CCL7/BMP4/BMP7/CCN2/FGF1/FGF20/GREM2/HBEGF/LTBP2/MDK/FGFR1/LGR6/NRP2	21
MF	GO:0005164	tumor necrosis factor receptor binding	8/372	31/17697	1.82774e-07	2.9959e-06	2.23344e-06	LTA/TNFSF11/CD40LG/TNFSF4/CD70/LTB/TNFSF15/TNFSF9	8
MF	GO:0019838	growth factor binding	15/372	137/17697	1.97886e-07	3.10846e-06	2.31735e-06	CXCL13/WFIKKN1/LTBP1/CCN2/ESM1/IL1RN/KL/LTBP2/AMHR2/FGFR1/IL2RB/IL1R2/IL2RA/IL2RG/NRP2	15
MF	GO:0016493	C-C chemokine receptor activity	7/372	23/17697	3.14369e-07	4.74069e-06	3.53417e-06	CCR7/CCR8/CCR1/CXCR4/CCR4/CXCR3/CXCR5	7
MF	GO:0019957	C-C chemokine binding	7/372	24/17697	4.35835e-07	6.3196e-06	4.71125e-06	CCR7/CCR8/CCR1/CXCR4/CCR4/CXCR3/CXCR5	7
MF	GO:0005104	fibroblast growth factor receptor binding	7/372	25/17697	5.94444e-07	8.3002e-06	6.18778e-06	FGF2/FGF1/FGF17/FGF18/FGF19/FGF20/KL	7
MF	GO:0001637	G protein-coupled chemoattractant receptor activity	7/372	26/17697	7.98829e-07	1.03848e-05	7.74183e-06	CCR7/CCR8/CCR1/CXCR4/CCR4/CXCR3/CXCR5	7
MF	GO:0004950	chemokine receptor activity	7/372	26/17697	7.98829e-07	1.03848e-05	7.74183e-06	CCR7/CCR8/CCR1/CXCR4/CCR4/CXCR3/CXCR5	7
MF	GO:0045236	CXCR chemokine receptor binding	5/372	11/17697	1.6634e-06	2.09033e-05	1.55834e-05	CXCL8/CXCL10/CXCL9/CXCL13/PF4	5
MF	GO:0008329	signaling pattern recognition receptor activity	6/372	20/17697	2.50302e-06	3.04399e-05	2.26929e-05	TLR7/TLR8/DMBT1/MARCO/CD14/PTAFR	6
MF	GO:0038187	pattern recognition receptor activity	6/372	21/17697	3.44237e-06	4.05555e-05	3.0234e-05	TLR7/TLR8/DMBT1/MARCO/CD14/PTAFR	6
MF	GO:0019956	chemokine binding	7/372	32/17697	3.66641e-06	4.1886e-05	3.12259e-05	CCR7/CCR8/CCR1/CXCR4/CCR4/CXCR3/CXCR5	7
MF	GO:0032813	tumor necrosis factor receptor superfamily binding	8/372	46/17697	4.59071e-06	5.09029e-05	3.7948e-05	LTA/TNFSF11/CD40LG/TNFSF4/CD70/LTB/TNFSF15/TNFSF9	8
MF	GO:0042056	chemoattractant activity	7/372	38/17697	1.23332e-05	0.000132846	9.90365e-05	CXCL10/CCL5/FGF2/CCL15/BMP4/SCG2/VEGFC	7
MF	GO:0045499	chemorepellent activity	6/372	27/17697	1.68775e-05	0.000176745	0.000131763	SEMA3A/SEMA3C/SEMA3E/SEMA6D/SEMA7A/NRG3	6
MF	GO:0042287	MHC protein binding	7/372	40/17697	1.75728e-05	0.000179053	0.000133483	CD74/HLA-E/KLRK1/TRAV8-4/TRAV19/TRAV29DV5/TRBV7-9	7
MF	GO:0005184	neuropeptide hormone activity	6/372	28/17697	2.11023e-05	0.000209357	0.000156075	AGRP/CALCB/CCK/NPPA/NTS/PNOC	6
MF	GO:0032395	MHC class II receptor activity	4/372	10/17697	3.64975e-05	0.000343989	0.000256443	HLA-DOA/HLA-DQA1/HLA-DQA2/HLA-DRA	4
MF	GO:0071723	lipopeptide binding	4/372	10/17697	3.64975e-05	0.000343989	0.000256443	CD1A/CD1C/CD1E/CD14	4
MF	GO:0051428	peptide hormone receptor binding	5/372	21/17697	6.1594e-05	0.000566364	0.000422223	CCK/GPHA2/PTHLH/UCN2/UCN3	5
MF	GO:0016175	superoxide-generating NADPH oxidase activity	4/372	12/17697	8.32028e-05	0.000746844	0.000556771	NOX4/NOX1/CYBB/DUOX2	4
MF	GO:0030215	semaphorin receptor binding	5/372	23/17697	9.83874e-05	0.000862605	0.00064307	SEMA3A/SEMA3C/SEMA3E/SEMA6D/SEMA7A	5
MF	GO:0030414	peptidase inhibitor activity	13/372	182/17697	0.000129052	0.00110574	0.000824325	PI3/SLPI/LCN1/SERPIND1/WFIKKN1/WFDC2/ANOS1/PI15/CST4/BST2/SERPINA3/C5/AGT	13
MF	GO:0044548	S100 protein binding	4/372	15/17697	0.000218241	0.00182838	0.00136305	S100A6/S100A11/AHNAK/FGF1	4
MF	GO:0023026	MHC class II protein complex binding	4/372	16/17697	0.000286182	0.00234545	0.00174853	CD74/HLA-DOA/HLA-DRA/HLA-DRB1	4
MF	GO:0004866	endopeptidase inhibitor activity	12/372	175/17697	0.000338855	0.00271805	0.0020263	PI3/SLPI/LCN1/SERPIND1/WFIKKN1/WFDC2/ANOS1/CST4/BST2/SERPINA3/C5/AGT	12
MF	GO:0050664	oxidoreductase activity, acting on NAD(P)H, oxygen as acceptor	4/372	17/17697	0.000368061	0.00289082	0.0021551	NOX4/NOX1/CYBB/DUOX2	4
MF	GO:0038191	neuropilin binding	4/372	18/17697	0.000465417	0.00358086	0.00266952	SEMA3A/SEMA3C/SEMA3E/SEMA6D	4
MF	GO:0061135	endopeptidase regulator activity	12/372	182/17697	0.00048329	0.00364401	0.0027166	PI3/SLPI/LCN1/SERPIND1/WFIKKN1/WFDC2/ANOS1/CST4/BST2/SERPINA3/C5/AGT	12
MF	GO:0071855	neuropeptide receptor binding	5/372	32/17697	0.000504121	0.00372654	0.00277813	APLN/NPPA/POMC/UCN2/UCN3	5
MF	GO:0030296	protein tyrosine kinase activator activity	4/372	19/17697	0.000579811	0.00415415	0.00309691	CCL5/EGF/GREM1/NRG3	4
MF	GO:0048019	receptor antagonist activity	5/372	33/17697	0.000584005	0.00415415	0.00309691	WFIKKN1/CCL5/DKK1/IL1RN/ESR2	5
MF	GO:0061134	peptidase regulator activity	13/372	219/17697	0.000770684	0.00538052	0.00401116	PI3/SLPI/LCN1/SERPIND1/WFIKKN1/WFDC2/ANOS1/PI15/CST4/BST2/SERPINA3/C5/AGT	13
MF	GO:0004867	serine-type endopeptidase inhibitor activity	8/372	94/17697	0.00081665	0.00559776	0.00417312	PI3/SLPI/SERPIND1/WFIKKN1/WFDC2/ANOS1/SERPINA3/AGT	8
MF	GO:0005035	death receptor activity	3/372	11/17697	0.00134092	0.0088689	0.00661174	TNFRSF10A/TNFRSF18/TNFRSF1B	3
MF	GO:0030546	receptor activator activity	3/372	11/17697	0.00134092	0.0088689	0.00661174	EGF/GREM1/NRG3	3
MF	GO:0042562	hormone binding	8/372	102/17697	0.001392	0.00904801	0.00674527	VDR/INHBA/UCN2/AMHR2/CRHR2/NPR3/OXTR/VIPR2	8
MF	GO:0030547	receptor inhibitor activity	5/372	41/17697	0.00160736	0.0102708	0.00765682	WFIKKN1/CCL5/DKK1/IL1RN/ESR2	5
MF	GO:0023023	MHC protein complex binding	4/372	25/17697	0.00171315	0.0107643	0.00802476	CD74/HLA-DOA/HLA-DRA/HLA-DRB1	4
MF	GO:0033293	monocarboxylic acid binding	6/372	64/17697	0.00222553	0.0137545	0.0102539	FABP3/FABP2/CRABP2/ALB/PPARG/VDR	6
MF	GO:0036041	long-chain fatty acid binding	3/372	14/17697	0.00282276	0.0171642	0.0127959	FABP3/FABP2/PPARG	3
MF	GO:0004953	icosanoid receptor activity	3/372	15/17697	0.00347388	0.0204633	0.0152554	PPARG/CYSLTR2/PTGER2	3
MF	GO:0019841	retinol binding	3/372	15/17697	0.00347388	0.0204633	0.0152554	RBP1/CRABP2/C8G	3
MF	GO:0017046	peptide hormone binding	5/372	49/17697	0.0035672	0.0206898	0.0154242	INHBA/CRHR2/NPR3/OXTR/VIPR2	5
MF	GO:0005154	epidermal growth factor receptor binding	4/372	33/17697	0.00485667	0.0277419	0.0206815	AREG/EGF/EREG/HBEGF	4
MF	GO:0042834	peptidoglycan binding	3/372	17/17697	0.00503267	0.0283182	0.0211111	REG3G/IGHM/REG1A	3
MF	GO:0005504	fatty acid binding	4/372	34/17697	0.00541449	0.0300186	0.0223788	FABP3/FABP2/ALB/PPARG	4
MF	GO:0051427	hormone receptor binding	10/372	185/17697	0.00587096	0.0320775	0.0239137	OASL/PPARG/VDR/CCK/GH1/GPHA2/NPPA/PTHLH/UCN2/UCN3	10
MF	GO:0001530	lipopolysaccharide binding	4/372	35/17697	0.00601354	0.0323872	0.0241446	CAMP/BPIFA2/CD14/PTAFR	4
MF	GO:0016500	protein-hormone receptor activity	3/372	19/17697	0.00695231	0.0364031	0.0271384	AMHR2/LGR5/LGR6	3
MF	GO:0070696	transmembrane receptor protein serine/threonine kinase binding	3/372	19/17697	0.00695231	0.0364031	0.0271384	BMP4/BMP7/INHBA	3
MF	GO:0048306	calcium-dependent protein binding	5/372	61/17697	0.0090753	0.0468683	0.0349402	S100A6/S100P/S100A11/DMBT1/MASP2	5
MF	GO:0019209	kinase activator activity	6/372	86/17697	0.00951167	0.0484581	0.0361254	CCL5/BCL10/EGF/EPO/GREM1/NRG3	6

## Sheet: Supplementary Table 4
Supplementary Table 4: Differentially expressed IRGs with enriched pathways according to the KEGG database
ID	Description	GeneRatio	BgRatio	pvalue	p.adjust	qvalue	geneID	Count
hsa04060	Cytokine-cytokine receptor interaction	76/232	295/8075	8.05422e-54	1.60279e-51	1.11064e-51	LTA/PPBP/CXCL14/CXCL16/CXCL8/CXCL10/CXCL9/CXCL5/CXCL13/PF4/CCL13/CCL8/CCL20/CCL5/TNFRSF10A/TNFSF11/IL7R/IL1A/CD40LG/TNFSF4/CCL15/CCL14/CCL19/CCL18/CCL17/CCL26/CCL22/CCR7/CCR8/CCL21/CCL7/CCL25/CCL4L2/CCR1/CCL24/XCL2/CXCR4/CCR4/CXCR3/CXCR5/BMP4/BMP7/CD70/CSF2/EPO/GDF10/GH1/IFNE/IFNK/IL11/IL1RN/IL24/INHBA/LIF/LTB/OSM/PRL/TNFRSF11B/TNFSF15/TNFSF9/AMHR2/CSF2RB/IL12RB2/IL13RA2/IL2RB/IL1R2/IL20RB/IL21R/…	76
hsa04061	Viral protein interaction with cytokine and cytokine receptor	41/232	100/8075	8.00311e-38	7.9631e-36	5.51794e-36	LTA/PPBP/CXCL14/CXCL8/CXCL10/CXCL9/CXCL5/CXCL13/PF4/CCL13/CCL8/CCL20/CCL5/TNFRSF10A/CCL15/CCL14/CCL19/CCL18/CCL17/CCL26/CCL22/CCR7/CCR8/CCL21/CCL7/CCL25/CCL4L2/CCR1/CCL24/XCL2/CXCR4/CCR4/CXCR3/CXCR5/IL24/IL2RB/IL20RB/IL22RA1/IL2RA/IL2RG/TNFRSF1B	41
hsa04062	Chemokine signaling pathway	38/232	192/8075	6.2914e-22	4.1733e-20	2.89184e-20	PPBP/CXCL14/CXCL16/CXCL8/CXCL10/CXCL9/CXCL5/CXCL13/PF4/CCL13/CCL8/CCL20/CCL5/PIK3CG/CCL15/CCL14/CCL19/CCL18/CCL17/CCL26/CCL22/CCR7/CCR8/CCL21/CCL7/CCL25/CCL4L2/CCR1/CCL24/XCL2/CXCR4/CCR4/VAV1/RAC2/PIK3R2/CXCR3/CXCR5/SHC2	38
hsa05320	Autoimmune thyroid disease	18/232	53/8075	2.43915e-15	1.21348e-13	8.40864e-14	HLA-A/HLA-B/HLA-C/HLA-DOA/HLA-DPB1/HLA-DQA1/HLA-DQA2/HLA-DRA/HLA-DRB1/HLA-DRB5/HLA-E/HLA-G/CD40LG/CD86/CGA/TG/CD28/CTLA4	18
hsa04940	Type I diabetes mellitus	16/232	43/8075	1.71407e-14	6.82201e-13	4.72723e-13	HLA-A/HLA-B/HLA-C/HLA-DOA/HLA-DPB1/HLA-DQA1/HLA-DQA2/HLA-DRA/HLA-DRB1/HLA-DRB5/HLA-E/HLA-G/LTA/IL1A/CD86/CD28	16
hsa05330	Allograft rejection	15/232	38/8075	4.11322e-14	1.36422e-12	9.45319e-13	HLA-A/HLA-B/HLA-C/HLA-DOA/HLA-DPB1/HLA-DQA1/HLA-DQA2/HLA-DRA/HLA-DRB1/HLA-DRB5/HLA-E/HLA-G/CD40LG/CD86/CD28	15
hsa05332	Graft-versus-host disease	15/232	42/8075	2.36826e-13	6.73262e-12	4.66529e-12	HLA-A/HLA-B/HLA-C/HLA-DOA/HLA-DPB1/HLA-DQA1/HLA-DQA2/HLA-DRA/HLA-DRB1/HLA-DRB5/HLA-E/HLA-G/IL1A/CD86/CD28	15
hsa04640	Hematopoietic cell lineage	21/232	99/8075	3.79312e-13	9.43539e-12	6.53815e-12	CD1A/CD1C/CD1E/HLA-DOA/HLA-DPB1/HLA-DQA1/HLA-DQA2/HLA-DRA/HLA-DRB1/HLA-DRB5/IL7R/IL1A/CD14/CSF2/EPO/IL11/IL1R2/IL2RA/CD3D/CD3E/CD3G	21
hsa05416	Viral myocarditis	16/232	60/8075	6.26124e-12	1.38443e-10	9.59324e-11	HLA-A/HLA-B/HLA-C/HLA-DOA/HLA-DPB1/HLA-DQA1/HLA-DQA2/HLA-DRA/HLA-DRB1/HLA-DRB5/HLA-E/HLA-G/CD40LG/CD86/RAC2/CD28	16
hsa05323	Rheumatoid arthritis	19/232	93/8075	1.06749e-11	2.1243e-10	1.47201e-10	HLA-DOA/HLA-DPB1/HLA-DQA1/HLA-DQA2/HLA-DRA/HLA-DRB1/HLA-DRB5/CXCL8/CXCL5/CCL20/CCL5/TNFSF11/IL1A/CD86/CSF2/IL11/LTB/CD28/CTLA4	19
hsa04672	Intestinal immune network for IgA production	14/232	49/8075	4.88513e-11	8.83765e-10	6.12395e-10	HLA-DOA/HLA-DPB1/HLA-DQA1/HLA-DQA2/HLA-DRA/HLA-DRB1/HLA-DRB5/CD40LG/CCL25/CXCR4/CD86/TNFRSF17/CD28/ICOS	14
hsa04630	JAK-STAT signaling pathway	23/232	162/8075	1.70652e-10	2.82998e-09	1.961e-09	IL7R/IRF9/PIK3R2/CSF2/EGF/EPO/GH1/IFNE/IFNK/IL11/IL24/LIF/OSM/PRL/CSF2RB/IL12RB2/IL13RA2/IL2RB/IL20RB/IL21R/IL22RA1/IL2RA/IL2RG	23
hsa04612	Antigen processing and presentation	16/232	78/8075	4.54215e-10	6.95298e-09	4.81799e-09	CD74/CTSS/HLA-A/HLA-B/HLA-C/HLA-DOA/HLA-DPB1/HLA-DQA1/HLA-DQA2/HLA-DRA/HLA-DRB1/HLA-DRB5/HLA-E/HLA-G/HSPA6/IFI30	16
hsa04650	Natural killer cell mediated cytotoxicity	20/232	131/8075	7.57197e-10	1.0763e-08	7.4581e-09	HLA-A/HLA-B/HLA-C/HLA-E/HLA-G/ULBP3/ULBP2/RAET1L/TNFRSF10A/KLRK1/VAV1/RAC2/PIK3R2/CSF2/LCK/FCGR3A/NCR3/LAT/SHC2/SH2D1A	20
hsa04658	Th1 and Th2 cell differentiation	16/232	92/8075	5.82045e-09	7.7218e-08	5.35073e-08	HLA-DOA/HLA-DPB1/HLA-DQA1/HLA-DQA2/HLA-DRA/HLA-DRB1/HLA-DRB5/IL12RB2/IL2RB/IL2RA/IL2RG/LCK/LAT/CD3D/CD3E/CD3G	16
hsa04514	Cell adhesion molecules	20/232	149/8075	7.61872e-09	9.47578e-08	6.56613e-08	HLA-A/HLA-B/HLA-C/HLA-DOA/HLA-DPB1/HLA-DQA1/HLA-DQA2/HLA-DRA/HLA-DRB1/HLA-DRB5/HLA-E/HLA-G/CD40LG/PDCD1/CD86/SDC1/SDC4/CD28/ICOS/CTLA4	20
hsa04064	NF-kappa B signaling pathway	16/232	104/8075	3.60404e-08	3.98447e-07	2.76099e-07	LTA/CXCL8/CCL13/PLAU/TNFSF11/PTGS2/CD40LG/CD14/CCL19/CCL21/CCL4L2/CARD11/BCL10/LTB/LCK/LAT	16
hsa04660	T cell receptor signaling pathway	16/232	104/8075	3.60404e-08	3.98447e-07	2.76099e-07	CD40LG/PDCD1/VAV1/CARD11/BCL10/PIK3R2/CSF2/LCK/LAT/CD3D/CD3E/CD3G/PAK6/CD28/ICOS/CTLA4	16
hsa04659	Th17 cell differentiation	16/232	107/8075	5.45337e-08	5.71169e-07	3.95785e-07	HLA-DOA/HLA-DPB1/HLA-DQA1/HLA-DQA2/HLA-DRA/HLA-DRB1/HLA-DRB5/IL2RB/IL21R/IL2RA/IL2RG/LCK/LAT/CD3D/CD3E/CD3G	16
hsa05166	Human T-cell leukemia virus 1 infection	23/232	219/8075	6.38535e-08	6.19389e-07	4.29199e-07	HLA-A/HLA-B/HLA-C/HLA-DOA/HLA-DPB1/HLA-DQA1/HLA-DQA2/HLA-DRA/HLA-DRB1/HLA-DRB5/HLA-E/HLA-G/LTA/PIK3R2/CSF2/IL2RB/IL1R2/IL2RA/IL2RG/LCK/CD3D/CD3E/CD3G	23
hsa05169	Epstein-Barr virus infection	22/232	202/8075	6.53627e-08	6.19389e-07	4.29199e-07	HLA-A/HLA-B/HLA-C/HLA-DOA/HLA-DPB1/HLA-DQA1/HLA-DQA2/HLA-DRA/HLA-DRB1/HLA-DRB5/HLA-E/HLA-G/PSMC1/PSMD6/CXCL10/ISG15/IRF9/OAS1/PIK3R2/CD3D/CD3E/CD3G	22
hsa04145	Phagosome	18/232	152/8075	3.08802e-07	2.79326e-06	1.93555e-06	CTSS/HLA-A/HLA-B/HLA-C/HLA-DOA/HLA-DPB1/HLA-DQA1/HLA-DQA2/HLA-DRA/HLA-DRB1/HLA-DRB5/HLA-E/HLA-G/CYBB/MARCO/CD14/OLR1/FCGR3A	18
hsa05140	Leishmaniasis	12/232	77/8075	1.67653e-06	1.45056e-05	1.00515e-05	HLA-DOA/HLA-DPB1/HLA-DQA1/HLA-DQA2/HLA-DRA/HLA-DRB1/HLA-DRB5/CYBB/NOS2/IL1A/PTGS2/FCGR3A	12
hsa05310	Asthma	8/232	31/8075	1.83336e-06	1.52016e-05	1.05338e-05	HLA-DOA/HLA-DPB1/HLA-DQA1/HLA-DQA2/HLA-DRA/HLA-DRB1/HLA-DRB5/CD40LG	8
hsa05321	Inflammatory bowel disease	11/232	65/8075	1.97991e-06	1.57601e-05	1.09208e-05	HLA-DOA/HLA-DPB1/HLA-DQA1/HLA-DQA2/HLA-DRA/HLA-DRB1/HLA-DRB5/IL1A/IL12RB2/IL21R/IL2RG	11
hsa05150	Staphylococcus aureus infection	13/232	96/8075	3.16397e-06	2.42166e-05	1.67806e-05	HLA-DOA/HLA-DPB1/HLA-DQA1/HLA-DQA2/HLA-DRA/HLA-DRB1/HLA-DRB5/CAMP/DEFA3/MASP2/C5/PTAFR/FCGR3A	13
hsa04080	Neuroactive ligand-receptor interaction	26/232	341/8075	4.65817e-06	3.43324e-05	2.37902e-05	F2R/F2RL1/C5/CYSLTR2/EDNRA/PTAFR/AGT/APLN/CALCB/CCK/CGA/GH1/GIP/INSL3/NTS/POMC/PRL/SCT/UCN2/UCN3/APLNR/CRHR2/OXTR/PTGER2/SSTR2/VIPR2	26
hsa05340	Primary immunodeficiency	8/232	38/8075	9.55109e-06	6.78809e-05	4.70373e-05	IL7R/CD40LG/CD79A/IL2RG/LCK/CD3D/CD3E/ICOS	8
hsa04151	PI3K-Akt signaling pathway	25/232	354/8075	2.69029e-05	0.00018461	0.000127923	F2R/FGF2/IL7R/PIK3CG/PIK3R2/TNC/AREG/EGF/EPO/EREG/FGF1/FGF17/FGF18/FGF19/FGF20/GH1/NTF4/OSM/PRL/VEGFC/FGFR1/IL2RB/IL2RA/IL2RG/MET	25
hsa05164	Influenza A	16/232	171/8075	3.03167e-05	0.000201101	0.000139351	HLA-DOA/HLA-DPB1/HLA-DQA1/HLA-DQA2/HLA-DRA/HLA-DRB1/HLA-DRB5/CXCL8/CXCL10/TLR7/CCL5/TNFRSF10A/IL1A/IRF9/OAS1/PIK3R2	16
hsa05218	Melanoma	10/232	72/8075	3.54762e-05	0.000227734	0.000157806	FGF2/PIK3R2/EGF/FGF1/FGF17/FGF18/FGF19/FGF20/FGFR1/MET	10
hsa05152	Tuberculosis	16/232	180/8075	5.68101e-05	0.000353288	0.000244807	CD74/CTSS/HLA-DOA/HLA-DPB1/HLA-DQA1/HLA-DQA2/HLA-DRA/HLA-DRB1/HLA-DRB5/CAMP/NOS2/IL1A/CD14/VDR/BCL10/FCGR3A	16
hsa04657	IL-17 signaling pathway	11/232	94/8075	7.33667e-05	0.000442423	0.000306572	CXCL8/CXCL10/CXCL5/LCN2/MMP9/MUC5AC/CCL20/PTGS2/CCL17/CCL7/CSF2	11
hsa04668	TNF signaling pathway	12/232	112/8075	8.29146e-05	0.000485294	0.000336279	LTA/CXCL10/CXCL5/MMP9/CCL20/CCL5/PTGS2/PIK3R2/CSF2/LIF/VEGFC/TNFRSF1B	12
hsa05167	Kaposi sarcoma-associated herpesvirus infection	16/232	193/8075	0.000130444	0.000741667	0.00051393	HLA-A/HLA-B/HLA-C/HLA-E/HLA-G/CXCL8/FGF2/PTGS2/IRF9/PIK3CG/CCR8/CCR1/CCR4/CD86/PIK3R2/CSF2	16
hsa05322	Systemic lupus erythematosus	13/232	136/8075	0.000137132	0.000758036	0.000525272	HLA-DOA/HLA-DPB1/HLA-DQA1/HLA-DQA2/HLA-DRA/HLA-DRB1/HLA-DRB5/C8G/CD40LG/CD86/C5/FCGR3A/CD28	13
hsa04012	ErbB signaling pathway	10/232	85/8075	0.000149369	0.000803364	0.000556681	PIK3R2/AREG/EGF/EREG/HBEGF/NRG2/NRG3/NRG4/SHC2/PAK6	10
hsa05162	Measles	13/232	139/8075	0.000170993	0.000895465	0.000620502	HSPA6/TLR7/IL1A/IRF9/OAS1/PIK3R2/IL2RB/IL2RA/IL2RG/CD3D/CD3E/CD3G/CD28	13
hsa05145	Toxoplasmosis	11/232	112/8075	0.000354285	0.00180776	0.00125267	HLA-DOA/HLA-DPB1/HLA-DQA1/HLA-DQA2/HLA-DRA/HLA-DRB1/HLA-DRB5/HSPA6/NOS2/CD40LG/PIK3CG	11
hsa05146	Amoebiasis	10/232	102/8075	0.000664279	0.00330479	0.00229001	CD1A/CD1C/CD1E/CXCL8/C8G/NOS2/CD14/PIK3R2/CSF2/IL1R2	10
hsa04610	Complement and coagulation cascades	9/232	85/8075	0.000703567	0.00341487	0.0023663	PROCR/SERPIND1/PLAU/C8G/F2R/MASP2/PROC/C5/PLAUR	9
hsa04620	Toll-like receptor signaling pathway	10/232	104/8075	0.000774284	0.00366863	0.00254214	CXCL8/CXCL10/CXCL9/TLR7/CCL5/TLR8/CD14/CCL4L2/CD86/PIK3R2	10
hsa05235	PD-L1 expression and PD-1 checkpoint pathway in cancer	9/232	89/8075	0.000983526	0.00449414	0.00311417	PDCD1/PIK3R2/EGF/LCK/LAT/CD3D/CD3E/CD3G/CD28	9
hsa04014	Ras signaling pathway	16/232	232/8075	0.00102317	0.00449414	0.00311417	FGF2/RAC2/PIK3R2/EGF/FGF1/FGF17/FGF18/FGF19/FGF20/NTF4/VEGFC/FGFR1/MET/LAT/SHC2/PAK6	16
hsa04015	Rap1 signaling pathway	15/232	210/8075	0.00102723	0.00449414	0.00311417	F2R/FGF2/VAV1/RAC2/PIK3R2/EGF/FGF1/FGF17/FGF18/FGF19/FGF20/VEGFC/FGFR1/MET/LAT	15
hsa05224	Breast cancer	12/232	147/8075	0.00103885	0.00449414	0.00311417	FGF2/TNFSF11/PIK3R2/EGF/FGF1/FGF17/FGF18/FGF19/FGF20/ESR2/FGFR1/SHC2	12
hsa05170	Human immunodeficiency virus 1 infection	15/232	212/8075	0.00113102	0.0047888	0.00331835	HLA-A/HLA-B/HLA-C/HLA-E/HLA-G/BST2/APOBEC3C/CXCR4/RAC2/PIK3R2/TNFRSF1B/CD3D/CD3E/CD3G/PAK6	15
hsa04810	Regulation of actin cytoskeleton	14/232	218/8075	0.00401065	0.0166275	0.0115218	F2R/FGF2/CXCR4/VAV1/RAC2/PIK3R2/EGF/FGF1/FGF17/FGF18/FGF19/FGF20/FGFR1/PAK6	14
hsa04010	MAPK signaling pathway	17/232	294/8075	0.00467649	0.0189923	0.0131605	HSPA6/FGF2/IL1A/CD14/RAC2/AREG/EGF/EREG/FGF1/FGF17/FGF18/FGF19/FGF20/NTF4/VEGFC/FGFR1/MET	17
hsa05163	Human cytomegalovirus infection	14/232	225/8075	0.00530156	0.0211002	0.0146212	HLA-A/HLA-B/HLA-C/HLA-E/HLA-G/CXCL8/CCL5/PTGS2/CCL4L2/CCR1/CXCR4/RAC2/PIK3R2/PTGER2	14
hsa04350	TGF-beta signaling pathway	8/232	94/8075	0.00547571	0.021366	0.0148053	HAMP/LTBP1/BMP4/BMP7/GREM1/GREM2/INHBA/AMHR2	8
hsa04360	Axon guidance	12/232	181/8075	0.00586188	0.022433	0.0155447	ILK/CXCR4/RAC2/PIK3R2/SEMA3A/SEMA3C/SEMA3E/SEMA6D/SEMA7A/BMP7/MET/PAK6	12
hsa04933	AGE-RAGE signaling pathway in diabetic complications	8/232	100/8075	0.00790867	0.0296948	0.0205767	CXCL8/NOX4/NOX1/CYBB/IL1A/PIK3R2/AGT/VEGFC	8
hsa04024	cAMP signaling pathway	13/232	216/8075	0.00929435	0.0342514	0.0237341	F2R/VAV1/RAC2/PIK3R2/EDNRA/CGA/GIP/NPPA/POMC/OXTR/PTGER2/SSTR2/VIPR2	13
hsa05226	Gastric cancer	10/232	149/8075	0.0105791	0.0382772	0.0265237	FGF2/PIK3R2/EGF/FGF1/FGF17/FGF18/FGF19/FGF20/MET/SHC2	10
hsa04380	Osteoclast differentiation	9/232	128/8075	0.0112718	0.0400551	0.0277557	NOX1/TNFSF11/IL1A/IRF9/PPARG/PIK3R2/TNFRSF11B/LCK/FCGR3A	9
hsa05144	Malaria	5/232	50/8075	0.0138832	0.0484695	0.0335864	CXCL8/KLRK1/CD40LG/MET/SDC1	5

## Sheet: Supplementary Table 5
Supplementary Table 5: Correlation between expression of TFs and OS-related IRGs
TF	immuneGene	cor	pvalue	Regulation
BHLHE40	TNFRSF10A	0.451279	1.67119e-09	postive
BHLHE40	BCL10	0.59066	1.30601e-16	postive
BHLHE40	PLAUR	0.464206	4.91168e-10	postive
BHLHE40	SDC4	0.451157	1.69023e-09	postive
E2F1	TMSB10	0.446205	2.66548e-09	postive
E2F1	S100A11	0.429348	1.19122e-08	postive
E2F1	S100A16	0.497881	1.574e-11	postive
E2F1	CRABP2	0.403825	9.88846e-08	postive
EGR2	EDNRA	0.527737	5.35393e-13	postive
EGR2	INHBA	0.443018	3.55997e-09	postive
FOSL1	TMSB10	0.436414	6.42321e-09	postive
FOSL1	S100A11	0.519136	1.46705e-12	postive
FOSL1	S100A16	0.507799	5.30882e-12	postive
FOSL1	PLAU	0.517794	1.71254e-12	postive
FOSL1	PLAUR	0.54944	3.69361e-14	postive
FOSL1	IL11	0.486679	5.155e-11	postive
FOXM1	S100A2	0.464453	4.7954e-10	postive
FOXM1	S100A16	0.452109	1.54727e-09	postive
FOXM1	MET	0.509979	4.16071e-12	postive
GATA3	PLAAT4	0.504706	7.47856e-12	postive
GTF2I	PSMC1	0.504375	7.7567e-12	postive
GTF2I	AHNAK	0.525519	6.96217e-13	postive
KLF5	TNFRSF10A	0.483351	7.27257e-11	postive
KLF5	BCL10	0.529363	4.41086e-13	postive
KLF5	IL1RN	0.460927	6.73301e-10	postive
KLF5	MET	0.421132	2.40025e-08	postive
KLF5	SDC4	0.456984	9.79673e-10	postive
KLF5	TNFRSF21	0.493214	2.59368e-11	postive
LEF1	NOX4	0.643072	2.79394e-20	postive
LEF1	TNFSF4	0.557521	1.29806e-14	postive
LEF1	VDR	0.481896	8.44426e-11	postive
LEF1	EDNRA	0.70496	1.19118e-25	postive
LEF1	INHBA	0.591395	1.17228e-16	postive
LEF1	SHC2	-0.402423	1.10518e-07	negative
LMNB1	SHC2	-0.450877	1.7347e-09	negative
PPARG	S100A11	0.490174	3.5766e-11	postive
PPARG	OASL	0.411975	5.12736e-08	postive
PPARG	TNFRSF10A	0.447241	2.42473e-09	postive
PPARG	BCL10	0.600862	2.84419e-17	postive
PPARG	IL1RN	0.416476	3.54064e-08	postive
PPARG	SDC4	0.450824	1.74319e-09	postive
PPARG	TNFRSF21	0.492551	2.7827e-11	postive
PRDM1	PLAU	0.465473	4.34416e-10	postive
PRDM1	NOX4	0.598773	3.90349e-17	postive
PRDM1	TNFSF4	0.595925	5.98689e-17	postive
PRDM1	VDR	0.472671	2.14164e-10	postive
PRDM1	IGLV8-61	0.405919	8.36702e-08	postive
PRDM1	EDNRA	0.607535	1.01871e-17	postive
PRDM1	INHBA	0.673276	9.72106e-23	postive
TFAP2A	TMSB10	0.422744	2.09504e-08	postive
TFAP2A	S100A11	0.539133	1.34685e-13	postive
TFAP2A	S100A16	0.589692	1.50502e-16	postive
TFAP2A	PLAU	0.470249	2.72199e-10	postive
TFAP2A	CRABP2	0.45092	1.72773e-09	postive
TFAP2A	PLAUR	0.471867	2.3197e-10	postive
TFAP2A	UCN2	0.528116	5.1182e-13	postive
TFAP2A	MET	0.454271	1.2645e-09	postive
TFAP2A	SDC4	0.419509	2.75041e-08	postive
TP63	S100A2	0.404439	9.41696e-08	postive
VDR	NOX4	0.531568	3.38624e-13	postive
VDR	TNFSF4	0.441168	4.2052e-09	postive
VDR	VDR	0.999887	1.8581e-293	postive
VDR	EDNRA	0.533265	2.75916e-13	postive
VDR	FGF17	-0.438208	5.4787e-09	negative
VDR	IL1RN	0.42117	2.3926e-08	postive
VDR	INHBA	0.540891	1.08362e-13	postive
VDR	NRG2	-0.481926	8.41807e-11	negative
VDR	NRP2	0.414431	4.19226e-08	postive
